# Supplementary material for: Highly Pathogenic H5 Influenza Viruses Isolated between 2016 and 2017 in Vietnamese Live Bird Markets
Source: Viruses. 2023 Apr 29;15(5):1093. doi: 10.3390/v15051093 (PMC10223276; doi:10.3390/v15051093)
Supplement: Supplementary file 1 [file viruses-15-01093-s001.zip]

Archive with 9 entries (9 files):
- Guan - VN Surveillance - Figure S1.pdf
- Guan - VN Surveillance - Figure S2.pdf
- Guan - VN Surveillance - Figure S3.pdf
- Guan - VN Surveillance - Figure S4.pdf
- Supplemental figure legends.pdf
- Table S1 - 01-19-23 vlb.xlsx
- Table S2 - 04-28-23.xlsx
- Table S3 (Consensus sequences) - 4-28-2023.xlsx
- Table S4 (NGS variants) - 4-28-2023.xlsx
