# Supplementary material for: Highly Pathogenic H5 Influenza Viruses Isolated between 2016 and 2017 in Vietnamese Live Bird Markets
Source: Viruses. 2023 Apr 29;15(5):1093. doi: 10.3390/v15051093 (PMC10223276; doi:10.3390/v15051093)
Supplement: Supplementary file 1 [file viruses-15-01093-s001.zip › Table S1 - 01-19-23 vlb.xlsx]

## Sheet: Sheet1
Table S1. GISAID acknowledgements for H5 HA sequences
Isolate ID	Country	Collection date	Isolate name (subtype)	Originating laboratory	Submitting laboratory	Authors
EPI961183	China	2016	A/Hubei/29578/2016 (H5N6)		WHO Chinese National Influenza Center
EPI1352813	China	2018	A/Guangdong/18SF020/2018 (H5N6)	Guangdong Provincial Center for Disease Control and Prevention	WHO Chinese National Influenza Center	Wang,Dayan; Zhou,Shumei; Li,Xiyan; Liu,Jia; Zhang,Ye; Bo,Hong; Shu,Yuelong
EPI1369973	China	2017	A/Fujian-Sanyuan/21099/2017 (H5N6)		WHO Chinese National Influenza Center	Liqi, Liu; Dayan, Wang
EPI866708	Japan	2016	A/duck/Hyogo/1/2016 (H5N6)		National Institute of Infectious Diseases (NIID)	Nakauchi,Mina; Saito, Shinji; Takyama, Ikuyo; Kageyama, Tsutomu; Odagiri, Takato
EPI414084	China	2010	A/barn swallow/Hong Kong/1161/2010 (H5N1)		Other Database Import	Ducatez,M.F.; Sonnberg,S.; Phommachanh,P.; Douangngeun,B.; Peiris,M.; Guan,Y.; Webster,R.; Webby,R.
EPI893505	Vietnam	2015	A/duck/Vietnam/HU3-16/2015(H5N1)		Other Database Import	Nguyen,T.L.; Chu,D.C.; Hiono,T.; Matsuno,K.; Okamatsu,M.; Sakoda,Y.; Hatamachi,J.
EPI425200	Vietnam	2011	A/duck/Vietnam/NCVD129-7/2011 (H5N6)		Centers for Disease Control and Prevention, United States
EPI284550	Vietnam	2009	A/duck/Vietnam/NCVD-293/2009 (H5N6)	National Centre of Veterinary Diagnostics, Vietnam	Centers for Disease Control and Prevention, United States	Davis,Todd; Rivailler,Pierre; Nguyen,Tung
EPI425232	Vietnam	2011	A/duck/Vietnam/NCVD-1160/2011 (H5N6)	National Centre of Veterinary Diagnostics, Vietnam	Centers for Disease Control and Prevention, United States
EPI424362	Vietnam	2012	A/duck/Vietnam/NCVD-1206/2012 (H5N6)	National Centre of Veterinary Diagnostics	Centers for Disease Control and Prevention, United States
EPI425440	Vietnam	2012	A/duck/Vietnam/NCVD-1210/2012 (H5N6)	National Centre of Veterinary Diagnostics, Vietnam	Centers for Disease Control and Prevention, United States
EPI425931	Vietnam	2012	A/duck/Vietnam/NCVD-1544/2012 (H5N6)	National Centre of Veterinary Diagnostics, Vietnam	Centers for Disease Control and Prevention, United States
EPI424984	Vietnam	2012	A/duck/Vietnam/NCVD-1584/2012 (H5N6)	National Centre of Veterinary Diagnostics, Vietnam	Centers for Disease Control and Prevention, United States
EPI533583	China	2014	A/Sichuan/26221/2014 (H5N6)		WHO Chinese National Influenza Center, China
EPI99757	Thailand	2004	A/pigeon/Thailand/KU-03/04 (H5N1)		Other Database Import
EPI116487	Indonesia	2005	A/Indonesia/5/2005 (H5N1)		Other Database Import
EPI376545	Indonesia	2005	A/ferret/Indonesia/5-F1/2005 (H5N1)		Other Database Import	Herfst,S.; Schrauwen,E.J.; Linster,M.; Chutinimitkul,S.; de Wit,E.; Munster,V.J.; Sorrell,E.M.; Bestebroer,T.M.; Burke,D.F.; Smith,D.J.; Rimmelzwaan,G.F.; Osterhaus,A.D.; Fouchier,R.A.; Wit,Ed.
EPI703796	Egypt	2015	A/duck/Egypt/2/2015 (H5N1)		Other Database Import	Mohamed,M.A.; Gamal,M.A.; Ibrahim,R.S.; Saif Eldeen,M.E.
EPI993793	Egypt	2014	A/Egypt/N04915/2014 (H5N1)	Ministry of Health and Population, Egypt	Centers for Disease Control and Prevention, United States
EPI337231	China	2010	A/Hubei/1/2010 (H5N1)		Other Database Import	Lan,Y.; Dong,L.; Li,Z.; Li,X.; Zhao,X.; Cheng,Y.; Tan,m.; Yang,L.; Zou,S.; Wen,L.; Wang,D.; Li,D.; Shu,Y.
EPI353379	Bangladesh	2011	A/waterfowl/Bangladesh/31935/2011 (H5N1)	International Centre for Diarrhoeal Disease Research, Bangladesh	Centers for Disease Control and Prevention, United States	Gerloff, Nancy; Simpson, Natosha; Poh, Mee; Davis, Todd
EPI425232	Vietnam	2011	A/duck/Vietnam/NCVD-1160/2011 (H5N1)	National Centre of Veterinary Diagnostics, Vietnam	Centers for Disease Control and Prevention, United States
EPI414084	China	2010	A/barn swallow/Hong Kong/1161/2010 (H5N1)		Other Database Import	Ducatez,M.F.; Sonnberg,S.; Phommachanh,P.; Douangngeun,B.; Peiris,M.; Guan,Y.; Webster,R.; Webby,R.
EPI425200	Vietnam	2011	A/duck/Vietnam/NCVD129-7/2011 (H5N1)	National Centre of Veterinary Diagnostics, Vietnam	Centers for Disease Control and Prevention, United States
EPI425232	Vietnam	2011	A/duck/Vietnam/NCVD-1160/2011	National Centre of Veterinary Diagnostics, Vietnam	Centers for Disease Control and Prevention, United States
EPI424362	Vietnam	2012	A/duck/Vietnam/NCVD-1206/2012 (H5N1)	National Centre of Veterinary Diagnostics, Vietnam	Centers for Disease Control and Prevention, United States
EPI425440	Vietnam	2012	A/duck/Vietnam/NCVD-1210/2012 (H5N1)	National Centre of Veterinary Diagnostics, Vietnam	Centers for Disease Control and Prevention, United States
EPI425931	Vietnam	2012	A/duck/Vietnam/NCVD-1544/2012 (H5N1)	National Centre of Veterinary Diagnostics, Vietnam	Centers for Disease Control and Prevention, United States
EPI424984	Vietnam	2012	A/duck/Vietnam/NCVD-1584/2012 (H5N1)	National Centre of Veterinary Diagnostics, Vietnam	Centers for Disease Control and Prevention, United States
EPI280176	China	2009	A/Hunan/2/2009 (H5N1)	WHO Chinese National Influenza Center, China	WHO Chinese National Influenza Center, China	Lan,Yu; Dong,Libo; Li,Zi; Li,Xiyan; Zhao,Xiang; Cheng,Yanhui; Tan,minju; Yang,Lei; Zou,Shumei; Wen,Leying; Wang,Dayan; Li,Dexin; Shu; Yuelong
EPI420386	China	2013	A/Guizhou/1/2013 (H5N1)	WHO Chinese National Influenza Center, China	WHO Chinese National Influenza Center, China
EPI533583	China	2014	A/Sichuan/26221/2014 (H5N6)	WHO Chinese National Influenza Center	WHO Chinese National Influenza Center, China
EPI1369973	China	2017	A/Fujian-Sanyuan/21099/2017 (H5N6)	WHO Chinese National Influenza Center, China	WHO Chinese National Influenza Center, China	Liqi, Liu; Dayan, Wang
EPI961183	China	2016	A/Hubei/29578/2016 (H5N6)	WHO Chinese National Influenza Center	WHO Chinese National Influenza Center, China
EPI866708	Japan	2016	A/duck/Hyogo/1/2016 (H5N6)	Hyogo Prefectural Institute of Public Health and Consumer Sciences, Japan	National Institute of Infectious Diseases (NIID), Japan	Nakauchi,Mina; Saito,Shinji; Takayama,Ikuyo; Kageyama,Tsutomu; Odagiri,Takato
EPI1352813	China	2018	A/Guangdong/18SF020/2018 (H5N6)	Guangdong Provincial Center for Disease Control and Prevention, China	Guangdong Provincial Center for Disease Control and Prevention, China	Wang,Dayan; Zhou,Shumei; Li,Xiyan; Liu,Jia; Zhang,Ye; Bo,Hong; Shu,Yuelong
