# Supplementary material for: Highly Pathogenic H5 Influenza Viruses Isolated between 2016 and 2017 in Vietnamese Live Bird Markets
Source: Viruses. 2023 Apr 29;15(5):1093. doi: 10.3390/v15051093 (PMC10223276; doi:10.3390/v15051093)
Supplement: Supplementary file 1 [file viruses-15-01093-s001.zip › Table S2 - 04-28-23.xlsx]

## Sheet: Table 2
Table S2. Selected amino acid differences among highly pathogenic H5 viruses isolated from Vietnamese live bird markets in 2016 - 2017 1.
Virus	Subtype	H5 Subclade	H5 HA			NA		PB2				PB1-F2		PA			NP	M1					NS1
			154-156	222Q/ 224G	Cleavage site	N1	N6	147T/339T/588T	199S	526R	588V	Protein length in amino acids (AA)	66S	237E	343S	383D	105V	30D	37A	95K	224N	215A	42S	△80-84	103F/106M 2	205S 2	227-230 ESEV 2
			Loss of glyc. site			△49-68	△58-68																		(98F/101M)	(200S)	(222-225 ESEV)
A/duck/Vietnam/HN3443/2016	H5/H6, N1/N6	2.3.2.1c	√	√	RERRRKR/G	√					√	Truncated (57 AA)			√	√	√	√			√	√	√	√	√		√
A/duck/Vietnam/HN3448/2016	H5/H6, N1/N6	2.3.2.1c	√	√	RERRRKR/G	√					√	Truncated (57 AA)			√	√	√	√			√	√	√	√	√		√
A/Muscovy duck/Vietnam/HN3506/2017	H5, N1/N6	2.3.2.1c	√	√	RERRRKR/G	√		√				Truncated (57 AA)			√	√	√	√			√	√	√	√	√		√
A/Muscovy duck/Vietnam/HN3590/2017	H5N1	2.3.2.1c	√	√	RERRRKR/G	√	n/a 3	√				Truncated (57 AA)			√	√	√	√			√	√	√	√	√		√
A/Muscovy duck/Vietnam/HN3656/2017	H5N1	2.3.2.1c	√	√	RERRRKR/G	√	n/a	√				Truncated (57 AA)			√	√	√	√			√	√	√	√	√		√
A/Muscovy duck/Vietnam/HN3790/2017	H5N1	2.3.2.1c	√	√	RERRKR/G	√	n/a				√	Truncated (76 AA)			√	√	√	√				√	√	√	√
A/Muscovy duck/Vietnam/HN3801/2017	H5N1	2.3.2.1c	√	√	RERRRKR/G	√	n/a	√				Truncated (57 AA)			√	√	√	√			√	√	√	√	√		√
A/Muscovy duck/Vietnam/HN3810/2017	H5N1	2.3.2.1c	√	√	RERRRKR/G	√	n/a	√				Truncated (57 AA)			√	√	√	√			√	√	√	√	√		√
A/duck/Vietnam/QN4220/2017	H5N1	2.3.2.1c	√	√	RERRRKR/G	√	n/a	√				Truncated (57 AA)			√	√	√	√			√	√	√	√	√		√
A/Muscovy duck/Vietnam/QN3253/2016	H5N6	2.3.4.4f	√	√	RERRRKR/G	n/a	√				√	90 AA	√	√		√		√	√		√	√	√	√	√	√	√
A/Muscovy duck/Vietnam/QN3262/2016	H5N6	2.3.4.4f	√	√	RERRRKR/G	n/a	√				√	Incomplete		√		√		√	√		√	√	√	√	√	√	√
A/Muscovy duck/Vietnam/QN3318/2016	H3/H5, N2/N6	2.3.4.4f	√	√	RERRRKR/G	n/a	√				√	90 AA		√		√		√	√		√	√	√	√	√	√	√
A/duck/Vietnam/QN3328/2016	H5/H6, N6/N8	2.3.4.4f	√	√	RERRRKR/G	n/a	√				√	Truncated (34 AA)		√		√		√	√		√	√	√	√	√	√	√
A/duck/Vietnam/QN3335/2016	H3/H5, N6	2.3.4.4f	√	√	RERRRKR/G	n/a	√				√	Truncated (11 AA)		Incomplete	Incomplete	Incomplete		√	√		√	√	√	√	√	√	√
A/Muscovy duck/Vietnam/HN3515/2017	H5/H6, N6	2.3.4.4f	√	√	RERRRKR/G	n/a	√			√	√	Truncated (34 AA)		√		√		√	√		√	√	√	√	√	√	√
A/duck/Vietnam/QN3556/2017	H5, N1/N6	2.3.4.4f	√	√	RERRRKR/G	√	√			Incomplete	Incomplete	Truncated (76 AA)			√	√	√	√				√	√	√	√		√
A/Muscovy duck/Vietnam/HN3667/2017	H5N6	2.3.4.4f	√	√	RERRRKR/G	n/a	√	Incomplete			Incomplete	Truncated (11 AA)		Incomplete	Incomplete	Incomplete		√	√		√	√	√	√	√	√	√
A/duck/Vietnam/HN3668/2017	H5N6	2.3.4.4f	√	√	RERRRKR/G	n/a	√				√	Truncated (11 AA)		√		√		√	√		√	√	√	√	√	√	√
A/duck/Vietnam/HN3680/2017	H5N6	2.3.4.4f	√	√	RERRRKR/G	n/a	√				√	Truncated (11 AA)		√		√		√	√		√	√	√	√	√	√	√
A/Muscovy duck/Vietnam/HN3943/2017	H5/H6, N6	2.3.4.4g	√	√	RERRRKR/G	n/a	√		√		√	90 AA		√		√		√				√	√	√	√	√
A/Muscovy duck/Vietnam/HN3948/2017	H5/H6, N6	2.3.4.4g	√	√	RERRRKR/G	n/a	√		√		√	90 AA		√		√		√	√	√	√	√	√	√	√	√
A/duck/Vietnam/HN3972/2017	H5N6	2.3.4.4g	√	√	RERRRKR/G	n/a	√				√	90 AA		√		√		√	√		√	√	√	√	√	√	√
A/duck/Vietnam/HN3977/2017	H5N6	2.3.4.4g	√	√	RERRRKR/G	n/a	√				√	90 AA		√		√		√	√		√	√	√	√	√	√	√
A/duck/Vietnam/HN4042/2017	H5N6	2.3.4.4g	√	√	RERRRKR/G	n/a	√				√	90 AA		√		√		√	√		√	√	√	√	√	√	√
A/duck/Vietnam/HN4043/2017	H5N6	2.3.4.4g	√	√	RERRRKR/G	n/a	√				√	90 AA		√		√		√	√		√	√	√	√	√	√	√
A/duck/Vietnam/HN4231/2017	H5N6	2.3.4.4g	√	√	RERRRKR/G	n/a	√				√	87 AA		√		√		√	√	√	√	√	√	√	√	√
A/duck/Vietnam/HN4240/2017	H5N6	2.3.4.4g	√	√	RERRRKR/G	n/a	√				√	87 AA		√		√		√	√	√	√	√	√	√	√	√
1Checkmarks indicate that the respective amino acid is encoded by the protein; blank: the respective amino acid is not encoded by the protein; incomplete: amino acid at this position could not be assessed.
2Amino acid positions for full-length NS1 are shown; the amino acid positions for NS1 encoding the 5-amino acid deletion at positions 80-84 are shown in parentheses.
3Not applicable.
