# Supplementary material for: Highly Pathogenic H5 Influenza Viruses Isolated between 2016 and 2017 in Vietnamese Live Bird Markets
Source: Viruses. 2023 Apr 29;15(5):1093. doi: 10.3390/v15051093 (PMC10223276; doi:10.3390/v15051093)
Supplement: Supplementary file 1 [file viruses-15-01093-s001.zip › Table S3 (Consensus sequences) - 4-28-2023.xlsx]

## Sheet: A_PB2
Virus	Subtype	H5_Subclade	Protein_length	1	2	3	4	5	6	7	8	9	10	11	12	13	14	15	16	17	18	19	20	21	22	23	24	25	26	27	28	29	30	31	32	33	34	35	36	37	38	39	40	41	42	43	44	45	46
A/duck/Vietnam/HN3443/2016	H5/H6, N1/N6	2.3.2.1c	759	M	E	R	I	K	E	L	R	D	L	M	S	Q	S	R	T	R	E	I	L	T	K	T	T	V	D	H	M	A	I	I	K	K	Y	T	S	G	R	Q	E	K	N	P	A	L	R
A/duck/Vietnam/HN3448/2016	H5/H6, N1/N6	2.3.2.1c	759	M	E	R	I	K	E	L	R	D	L	M	S	Q	S	R	T	R	E	I	L	T	K	T	T	V	D	H	M	A	I	I	K	K	Y	T	S	G	R	Q	E	K	N	P	A	L	R
A/Muscovy duck/Vietnam/HN3506/2017	H5, N1/N6	2.3.2.1c	759	M	E	R	I	K	E	L	R	D	L	M	S	Q	S	R	T	R	E	I	L	T	K	T	T	V	D	H	M	A	I	I	K	K	Y	T	S	G	R	Q	E	K	N	P	A	L	R
A/Muscovy duck/Vietnam/HN3590/2017	H5N1	2.3.2.1c	759	M	E	R	I	K	E	L	R	D	L	M	S	Q	S	R	T	R	E	I	L	T	K	T	T	V	D	H	M	A	I	I	K	K	Y	T	S	G	R	Q	E	K	N	P	A	L	R
A/Muscovy duck/Vietnam/HN3656/2017	H5N1	2.3.2.1c	759	M	E	R	I	K	E	L	R	D	L	M	S	Q	S	R	T	R	E	I	L	T	K	T	T	V	D	H	M	A	I	I	K	K	Y	T	S	G	R	Q	E	K	N	P	A	L	R
A/Muscovy duck/Vietnam/HN3790/2017	H5N1	2.3.2.1c	759	M	E	R	I	K	E	L	R	D	L	M	S	Q	S	R	T	R	E	I	L	T	K	T	T	V	D	H	M	A	I	I	K	K	Y	T	S	G	R	Q	E	K	N	P	A	L	R
A/Muscovy duck/Vietnam/HN3801/2017	H5N1	2.3.2.1c	759	M	E	R	I	K	E	L	R	D	L	M	S	Q	S	R	T	R	E	I	L	T	K	T	T	V	D	H	M	A	I	I	K	K	Y	T	S	G	R	Q	E	K	N	P	A	L	R
A/Muscovy duck/Vietnam/HN3810/2017	H5N1	2.3.2.1c	759	M	E	R	I	K	E	L	R	D	L	M	S	Q	S	R	T	R	E	I	L	T	K	T	T	V	D	H	M	A	I	I	K	K	Y	T	S	G	R	Q	E	K	N	P	A	L	R
A/duck/Vietnam/QN4220/2017	H5N1	2.3.2.1c	759	M	E	R	I	K	E	L	R	D	L	M	S	Q	S	R	T	R	E	I	L	T	K	T	T	V	D	H	M	A	I	I	K	K	Y	T	S	G	R	Q	E	K	N	P	A	L	R
A/Muscovy duck/Vietnam/QN3253/2016	H5N6	2.3.4.4f	759	M	N	R	I	K	E	L	R	D	L	M	S	L	S	R	T	R	E	I	L	T	K	T	T	V	D	H	M	A	I	I	K	K	Y	T	S	G	R	Q	E	K	N	P	A	L	R
A/Muscovy duck/Vietnam/QN3262/2016	H5N6	2.3.4.4f	759	M	N	R	I	K	E	L	R	D	L	M	S	L	S	R	T	R	E	I	L	T	K	T	T	V	D	H	M	A	I	I	K	K	Y	T	S	G	R	Q	E	K	N	P	A	L	R
A/Muscovy duck/Vietnam/QN3318/2016	H3/H5, N2/N6	2.3.4.4f	759	M	E	R	I	K	E	L	R	D	L	M	S	Q	S	R	T	R	E	I	L	T	K	T	T	V	D	H	M	A	I	I	K	K	Y	T	S	G	R	Q	E	K	N	P	A	L	R
A/duck/Vietnam/QN3328/2016	H5/H6, N6/N8	2.3.4.4f	759	M	E	R	I	K	E	L	R	D	L	M	S	Q	S	R	T	R	E	I	L	T	K	T	T	V	D	H	M	A	I	I	K	K	Y	T	S	G	R	Q	E	K	N	P	A	L	R
A/duck/Vietnam/QN3335/2016	H3/H5, N6	2.3.4.4f	759	M	N	R	I	K	E	L	R	D	L	M	S	Q	S	R	T	R	E	I	L	T	K	T	T	V	D	H	M	A	I	I	K	K	Y	T	S	G	R	Q	E	K	N	P	A	L	R
A/Muscovy duck/Vietnam/HN3515/2017	H5/H6, N6	2.3.4.4f	759	M	N	R	I	K	E	L	R	D	L	M	S	Q	S	R	T	R	E	I	L	T	K	T	T	V	D	H	M	A	I	I	K	K	Y	T	S	G	R	Q	E	K	N	P	A	L	R
A/duck/Vietnam/QN3556/2017	H5, N1/N6	2.3.4.4f	509	M	N	R	I	K	E	L	R	D	L	M	S	Q	S	R	T	R	E	I	L	T	K	T	T	V	D	H	M	A	I	I	K	K	Y	T	S	G	R	Q	E	K	N	P	A	L	R
A/Muscovy duck/Vietnam/HN3667/2017	H5N6	2.3.4.4f	208	M	N	R	I	K	E	L	R	D	L	M	S	Q	S	R	T	R	E	I	L	T	K	T	T	V	D	H	M	A	I	I	K	K	Y	T	S	G	R	Q	E	K	N	P	A	L	R
A/duck/Vietnam/HN3668/2017	H5N6	2.3.4.4f	759	M	N	R	I	K	E	L	R	D	L	M	S	Q	S	R	T	R	E	I	L	T	K	T	T	V	D	H	M	A	I	I	K	K	Y	T	S	G	R	Q	E	K	N	P	A	L	R
A/duck/Vietnam/HN3680/2017	H5N6	2.3.4.4f	759	M	N	R	I	K	E	L	R	D	L	M	S	Q	S	R	T	R	E	I	L	T	K	T	T	V	D	H	M	A	I	I	K	K	Y	T	S	G	R	Q	E	K	N	P	A	L	R
A/Muscovy duck/Vietnam/HN3943/2017	H5/H6, N6	2.3.4.4g	759	M	N	R	I	K	E	L	R	D	L	M	S	Q	S	R	T	R	E	I	L	T	K	T	T	V	D	H	M	A	I	I	K	K	Y	T	S	G	R	Q	E	K	N	P	A	L	R
A/Muscovy duck/Vietnam/HN3948/2017	H5/H6, N6	2.3.4.4g	759	M	N	R	I	K	E	L	R	D	L	M	S	Q	S	R	T	R	E	I	L	T	K	T	T	V	D	H	M	A	I	I	K	K	Y	T	S	G	R	Q	E	K	N	P	A	L	R
A/duck/Vietnam/HN3972/2017	H5N6	2.3.4.4g	759	M	N	R	I	K	E	L	R	D	L	M	S	Q	S	R	T	R	E	I	L	T	K	T	T	V	D	H	M	A	I	I	K	K	Y	T	S	G	R	Q	E	K	N	P	A	L	R
A/duck/Vietnam/HN3977/2017	H5N6	2.3.4.4g	759	M	N	R	I	K	E	L	R	D	L	M	S	Q	S	R	T	R	E	I	L	T	K	T	T	V	D	H	M	A	I	I	K	K	Y	T	S	G	R	Q	E	K	N	P	A	L	R
A/duck/Vietnam/HN4042/2017	H5N6	2.3.4.4g	759	M	N	R	I	K	E	L	R	D	L	M	S	Q	S	R	T	R	E	I	L	T	K	T	T	V	D	H	M	A	I	I	K	K	Y	T	S	G	R	Q	E	K	N	P	A	L	R
A/duck/Vietnam/HN4043/2017	H5N6	2.3.4.4g	759	M	N	R	I	K	E	L	R	D	L	M	S	Q	S	R	T	R	E	I	L	T	K	T	T	V	D	H	M	A	I	I	K	K	Y	T	S	G	R	Q	E	K	N	P	A	L	R
A/duck/Vietnam/HN4231/2017	H5N6	2.3.4.4g	759	M	N	R	I	K	E	L	R	D	L	M	S	Q	S	R	T	R	E	I	L	T	K	T	T	V	D	H	M	A	I	I	K	K	Y	T	S	G	R	Q	E	K	N	P	A	L	R
A/duck/Vietnam/HN4240/2017	H5N6	2.3.4.4g	759	M	N	R	I	K	E	L	R	D	L	M	S	Q	S	R	T	R	E	I	L	T	K	T	T	V	D	H	M	A	I	I	K	K	Y	T	S	G	R	Q	E	K	N	P	A	L	R
[truncated: 713 more columns]

## Sheet: A_PB1
Virus	Subtype	H5_Subclade	Protein_length	1	2	3	4	5	6	7	8	9	10	11	12	13	14	15	16	17	18	19	20	21	22	23	24	25	26	27	28	29	30	31	32	33	34	35	36	37	38	39	40	41	42	43	44	45	46
A/duck/Vietnam/HN3443/2016	H5/H6, N1/N6	2.3.2.1c	757	M	D	V	N	P	T	L	L	F	L	K	V	P	V	Q	N	A	I	S	T	T	F	P	Y	T	G	D	P	P	Y	S	H	G	T	G	T	G	Y	T	M	D	T	V	N	R	T
A/duck/Vietnam/HN3448/2016	H5/H6, N1/N6	2.3.2.1c	757	M	D	V	N	P	T	L	L	F	L	K	V	P	V	Q	N	A	I	S	T	T	F	P	Y	T	G	D	P	P	Y	S	H	G	T	G	T	G	Y	T	M	D	T	V	N	R	T
A/Muscovy duck/Vietnam/HN3506/2017	H5, N1/N6	2.3.2.1c	757	M	D	V	N	P	T	L	L	F	L	K	V	P	V	Q	N	A	I	S	T	T	F	P	Y	T	G	D	P	P	Y	S	H	G	T	G	T	G	Y	T	M	D	T	V	N	R	T
A/Muscovy duck/Vietnam/HN3590/2017	H5N1	2.3.2.1c	757	M	D	V	N	P	T	L	L	F	L	K	V	P	V	Q	N	A	I	S	T	T	F	P	Y	T	G	D	P	P	Y	S	H	G	T	G	T	G	Y	T	M	D	T	V	N	R	T
A/Muscovy duck/Vietnam/HN3656/2017	H5N1	2.3.2.1c	757	M	D	V	N	P	T	L	L	F	L	K	V	P	V	Q	N	A	I	S	T	T	F	P	Y	T	G	D	P	P	Y	S	H	G	T	G	T	G	Y	T	M	D	T	V	N	R	T
A/Muscovy duck/Vietnam/HN3790/2017	H5N1	2.3.2.1c	757	M	D	V	N	P	T	L	L	F	L	K	V	P	V	Q	N	A	I	S	T	T	F	P	Y	T	G	D	P	P	Y	S	H	G	T	G	T	G	Y	T	M	D	T	V	N	R	T
A/Muscovy duck/Vietnam/HN3801/2017	H5N1	2.3.2.1c	757	M	D	V	N	P	T	L	L	F	L	K	V	P	V	Q	N	A	I	S	T	T	F	P	Y	T	G	D	P	P	Y	S	H	G	T	G	T	G	Y	T	M	D	T	V	N	R	T
A/Muscovy duck/Vietnam/HN3810/2017	H5N1	2.3.2.1c	757	M	D	V	N	P	T	L	L	F	L	K	V	P	V	Q	N	A	I	S	T	T	F	P	Y	T	G	D	P	P	Y	S	H	G	T	G	T	G	Y	T	M	D	T	V	N	R	T
A/duck/Vietnam/QN4220/2017	H5N1	2.3.2.1c	757	M	D	V	N	P	T	L	L	F	L	K	V	P	V	Q	N	A	I	S	T	T	F	P	Y	T	G	D	P	P	Y	S	H	G	T	G	T	G	Y	T	M	D	T	V	N	R	T
A/Muscovy duck/Vietnam/QN3253/2016	H5N6	2.3.4.4f	757	M	D	V	N	P	T	L	L	F	L	K	V	P	A	Q	N	A	I	S	T	T	F	P	Y	T	G	D	P	P	Y	S	H	G	T	G	T	G	Y	T	M	D	T	V	N	R	T
A/Muscovy duck/Vietnam/QN3318/2016	H3/H5, N2/N6	2.3.4.4f	757	M	D	V	N	P	T	L	L	F	L	K	V	P	A	Q	N	A	I	S	T	T	F	P	Y	T	G	D	P	P	Y	S	H	G	T	G	T	G	Y	T	M	D	T	V	N	R	T
A/duck/Vietnam/QN3328/2016	H5/H6, N6/N8	2.3.4.4f	757	M	D	V	N	P	T	L	L	F	L	K	V	P	A	Q	N	A	I	S	T	T	F	P	Y	T	G	D	P	P	Y	S	H	G	T	G	T	G	Y	T	M	D	T	V	N	R	T
A/duck/Vietnam/QN3335/2016	H3/H5, N6	2.3.4.4f	757	M	D	V	N	P	T	L	L	F	L	K	V	P	V	Q	N	A	I	S	T	T	F	P	Y	T	G	D	P	P	Y	S	H	G	T	G	T	G	Y	T	M	D	T	V	N	R	T
A/Muscovy duck/Vietnam/HN3515/2017	H5/H6, N6	2.3.4.4f	757	M	D	V	N	P	T	L	L	F	L	K	V	P	A	Q	N	A	I	S	T	T	F	P	Y	T	G	D	P	P	Y	S	H	G	T	G	T	G	Y	T	M	D	T	V	N	R	T
A/duck/Vietnam/QN3556/2017	H5, N1/N6	2.3.4.4f	757	M	D	V	N	P	T	L	L	F	L	K	V	P	V	Q	N	A	I	S	T	T	F	P	Y	T	G	D	P	P	Y	S	H	G	T	G	T	G	Y	T	M	D	T	V	N	R	T
A/Muscovy duck/Vietnam/HN3667/2017	H5N6	2.3.4.4f	91	M	D	V	N	P	T	L	L	F	L	K	V	P	V	Q	N	A	I	S	T	T	F	P	Y	T	G	D	P	P	Y	S	H	G	T	G	T	G	Y	T	M	D	T	V	N	R	T
A/duck/Vietnam/HN3668/2017	H5N6	2.3.4.4f	757	M	D	V	N	P	T	L	L	F	L	K	V	P	V	Q	N	A	I	S	T	T	F	P	Y	T	G	D	P	P	Y	S	H	G	T	G	T	G	Y	T	M	D	T	V	N	R	T
A/duck/Vietnam/HN3680/2017	H5N6	2.3.4.4f	757	M	D	V	N	P	T	L	L	F	L	K	V	P	V	Q	N	A	I	S	T	T	F	P	Y	T	G	D	P	P	Y	S	H	G	T	G	T	G	Y	T	M	D	T	V	N	R	T
A/Muscovy duck/Vietnam/HN3943/2017	H5/H6, N6	2.3.4.4g	757	M	D	V	N	P	T	L	L	F	L	K	V	P	A	Q	N	A	I	S	T	T	F	P	Y	T	G	D	P	P	Y	S	H	G	T	G	T	G	Y	T	M	D	T	V	N	R	T
A/Muscovy duck/Vietnam/HN3948/2017	H5/H6, N6	2.3.4.4g	757	M	D	V	N	P	T	L	L	F	L	K	V	P	A	Q	N	A	I	S	T	T	F	P	Y	T	G	D	P	P	Y	S	H	G	T	G	T	G	Y	T	M	D	T	V	N	R	T
A/duck/Vietnam/HN3972/2017	H5N6	2.3.4.4g	757	M	D	V	N	P	T	L	L	F	L	K	V	P	A	Q	N	A	I	S	T	T	F	P	Y	T	G	D	P	P	Y	S	H	G	T	G	T	G	Y	T	M	D	T	V	N	R	T
A/duck/Vietnam/HN3977/2017	H5N6	2.3.4.4g	757	M	D	V	N	P	T	L	L	F	L	K	V	P	A	Q	N	A	I	S	T	T	F	P	Y	T	G	D	P	P	Y	S	H	G	T	G	T	G	Y	T	M	D	T	V	N	R	T
A/duck/Vietnam/HN4042/2017	H5N6	2.3.4.4g	757	M	D	V	N	P	T	L	L	F	L	K	V	P	A	Q	N	A	I	S	T	T	F	P	Y	T	G	D	P	P	Y	S	H	G	T	G	T	G	Y	T	M	D	T	V	N	R	T
A/duck/Vietnam/HN4043/2017	H5N6	2.3.4.4g	757	M	D	V	N	P	T	L	L	F	L	K	V	P	A	Q	N	A	I	S	T	T	F	P	Y	T	G	D	P	P	Y	S	H	G	T	G	T	G	Y	T	M	D	T	V	N	R	T
A/duck/Vietnam/HN4231/2017	H5N6	2.3.4.4g	757	M	D	V	N	P	T	L	L	F	L	K	V	P	A	Q	N	A	I	S	T	T	F	P	Y	T	G	D	P	P	Y	S	H	G	T	G	T	G	Y	T	M	D	T	V	N	R	T
A/duck/Vietnam/HN4240/2017	H5N6	2.3.4.4g	757	M	D	V	N	P	T	L	L	F	L	K	V	P	A	Q	N	A	I	S	T	T	F	P	Y	T	G	D	P	P	Y	S	H	G	T	G	T	G	Y	T	M	D	T	V	N	R	T
[truncated: 711 more columns]

## Sheet: A_PB1-F2
Virus	Subtype	H5_Subclade	Protein_length	1	2	3	4	5	6	7	8	9	10	11	12	13	14	15	16	17	18	19	20	21	22	23	24	25	26	27	28	29	30	31	32	33	34	35	36	37	38	39	40	41	42	43	44	45	46
A/duck/Vietnam/HN3443/2016	H5/H6, N1/N6	2.3.2.1c	57	M	E	Q	G	Q	G	T	P	W	T	Q	S	T	E	H	T	N	I	Q	K	K	G	S	G	Q	Q	T	Q	R	P	E	H	P	N	S	T	R	L	M	D	H	Y	L	R	I	T
A/duck/Vietnam/HN3448/2016	H5/H6, N1/N6	2.3.2.1c	57	M	E	Q	G	Q	G	T	P	W	T	Q	S	T	E	H	T	N	I	Q	K	K	G	S	G	Q	Q	T	Q	R	P	E	H	P	N	S	T	R	L	M	D	H	Y	L	R	I	T
A/Muscovy duck/Vietnam/HN3506/2017	H5, N1/N6	2.3.2.1c	57	M	E	Q	G	Q	G	T	P	W	T	Q	S	T	E	H	T	N	I	Q	K	K	G	S	G	Q	Q	T	Q	R	P	E	H	P	N	S	T	R	L	M	D	H	Y	L	R	I	T
A/Muscovy duck/Vietnam/HN3590/2017	H5N1	2.3.2.1c	57	M	E	Q	G	Q	G	T	P	W	T	Q	S	T	E	H	T	N	I	Q	K	K	G	S	G	Q	Q	T	Q	R	P	E	H	P	N	S	T	R	L	M	D	H	Y	L	R	I	T
A/Muscovy duck/Vietnam/HN3656/2017	H5N1	2.3.2.1c	57	M	E	Q	G	Q	G	T	P	W	T	Q	S	T	E	H	T	N	I	Q	K	K	G	S	G	Q	Q	T	Q	R	P	E	H	P	N	S	T	R	L	M	D	H	Y	L	R	I	T
A/Muscovy duck/Vietnam/HN3790/2017	H5N1	2.3.2.1c	76	M	E	Q	E	Q	G	T	P	W	T	Q	S	T	E	H	T	N	T	R	K	K	E	N	G	Q	R	T	Q	R	L	E	R	P	N	S	I	R	L	M	D	R	C	L	R	T	T
A/Muscovy duck/Vietnam/HN3801/2017	H5N1	2.3.2.1c	57	M	E	Q	G	Q	G	T	P	W	T	Q	S	T	E	H	T	N	I	Q	K	K	G	S	G	Q	Q	T	Q	R	P	E	H	P	N	S	T	R	L	M	D	H	Y	L	R	I	T
A/Muscovy duck/Vietnam/HN3810/2017	H5N1	2.3.2.1c	57	M	E	Q	G	Q	G	T	P	W	T	Q	S	T	E	H	T	N	I	Q	K	K	G	S	G	Q	Q	T	Q	R	P	E	H	P	N	S	T	R	L	M	D	H	Y	L	R	I	T
A/duck/Vietnam/QN4220/2017	H5N1	2.3.2.1c	57	M	E	Q	G	Q	G	T	P	W	T	Q	S	T	E	H	T	N	I	Q	R	K	G	S	G	Q	Q	T	Q	R	P	E	H	P	N	S	T	R	L	M	D	H	Y	L	R	I	T
A/Muscovy duck/Vietnam/QN3253/2016	H5N6	2.3.4.4f	90	M	E	Q	E	Q	G	T	P	W	T	Q	S	T	G	H	I	N	T	Q	K	R	G	N	G	Q	Q	T	Q	R	P	E	H	P	N	S	I	Q	L	M	D	H	Y	L	M	T	T
A/Muscovy duck/Vietnam/QN3318/2016	H3/H5, N2/N6	2.3.4.4f	90	M	E	Q	E	Q	G	T	P	W	T	Q	S	T	E	H	I	N	T	Q	R	R	E	S	G	Q	Q	T	Q	R	L	G	H	P	N	S	T	Q	L	M	D	H	Y	Q	K	T	T
A/duck/Vietnam/QN3328/2016	H5/H6, N6/N8	2.3.4.4f	34	M	E	Q	E	Q	D	T	P	W	T	Q	S	T	E	H	T	N	I	Q	K	G	E	N	G	Q	Q	T	Q	R	P	E	H	P	N
A/duck/Vietnam/QN3335/2016	H3/H5, N6	2.3.4.4f	11	M	E	Q	G	Q	G	T	P	W	T	Q
A/Muscovy duck/Vietnam/HN3515/2017	H5/H6, N6	2.3.4.4f	34	M	E	Q	E	Q	D	T	Q	W	T	Q	S	T	E	H	I	N	I	Q	K	G	E	N	G	Q	Q	T	Q	R	P	E	H	P	N
A/duck/Vietnam/QN3556/2017	H5, N1/N6	2.3.4.4f	76	M	E	Q	E	Q	G	T	P	W	T	Q	S	T	E	H	T	N	T	R	K	K	E	N	G	Q	R	T	Q	R	L	E	R	P	N	S	I	R	L	M	D	R	C	L	R	T	T
A/Muscovy duck/Vietnam/HN3667/2017	H5N6	2.3.4.4f	11	M	E	Q	G	Q	G	T	P	W	T	Q
A/duck/Vietnam/HN3668/2017	H5N6	2.3.4.4f	11	M	E	Q	G	Q	G	T	P	W	T	Q
A/duck/Vietnam/HN3680/2017	H5N6	2.3.4.4f	11	M	E	Q	G	Q	G	T	P	W	T	Q
A/Muscovy duck/Vietnam/HN3943/2017	H5/H6, N6	2.3.4.4g	90	M	E	R	E	Q	D	T	P	W	I	Q	S	T	E	H	I	N	I	Q	K	R	G	N	G	Q	Q	T	Q	R	L	E	H	P	N	S	I	Q	L	M	D	H	C	P	R	I	M
A/Muscovy duck/Vietnam/HN3948/2017	H5/H6, N6	2.3.4.4g	90	M	E	R	E	Q	D	T	P	W	I	Q	S	T	E	H	I	N	I	Q	K	R	G	N	G	Q	Q	T	Q	R	L	E	H	L	N	S	I	Q	L	M	D	H	Y	P	K	T	M
A/duck/Vietnam/HN3972/2017	H5N6	2.3.4.4g	90	M	E	R	E	Q	D	T	P	W	I	Q	S	T	E	H	I	N	I	Q	K	R	G	N	G	Q	Q	T	Q	R	L	E	H	L	N	S	I	Q	L	M	D	H	Y	P	K	T	M
A/duck/Vietnam/HN3977/2017	H5N6	2.3.4.4g	90	M	E	R	E	Q	D	T	P	W	I	Q	S	T	E	H	I	N	I	Q	K	R	G	N	G	Q	Q	T	Q	R	L	E	H	L	N	S	I	Q	L	M	D	H	Y	P	K	T	M
A/duck/Vietnam/HN4042/2017	H5N6	2.3.4.4g	90	M	E	R	E	Q	D	T	P	W	I	Q	S	T	E	H	I	N	I	Q	K	R	G	N	G	Q	Q	T	Q	R	L	E	H	L	N	S	I	Q	L	M	D	H	Y	P	K	T	M
A/duck/Vietnam/HN4043/2017	H5N6	2.3.4.4g	90	M	E	R	E	Q	D	T	P	W	I	Q	S	T	E	H	I	N	I	Q	K	R	G	N	G	Q	Q	T	Q	R	L	E	H	L	N	S	I	Q	L	M	D	H	Y	P	K	T	M
A/duck/Vietnam/HN4231/2017	H5N6	2.3.4.4g	87	M	E	R	E	Q	D	T	P	W	I	Q	S	T	E	H	I	N	I	Q	K	R	G	N	G	Q	Q	T	Q	R	L	E	H	L	N	S	I	Q	L	M	D	H	Y	P	K	T	M
A/duck/Vietnam/HN4240/2017	H5N6	2.3.4.4g	87	M	E	R	E	Q	D	T	P	W	I	Q	S	T	E	H	I	N	I	Q	K	R	G	N	G	Q	Q	T	Q	R	L	E	H	L	N	S	I	Q	L	M	D	H	Y	P	K	T	M
[truncated: 44 more columns]

## Sheet: A_PA
Virus	Subtype	H5_Subclade	Protein_length	1	2	3	4	5	6	7	8	9	10	11	12	13	14	15	16	17	18	19	20	21	22	23	24	25	26	27	28	29	30	31	32	33	34	35	36	37	38	39	40	41	42	43	44	45	46
A/duck/Vietnam/HN3443/2016	H5/H6, N1/N6	2.3.2.1c	716	M	E	D	F	V	R	Q	C	F	N	P	M	I	V	E	L	A	E	K	T	M	K	E	Y	G	E	S	P	K	I	E	T	N	K	F	A	A	I	C	T	H	L	E	V	C	F
A/duck/Vietnam/HN3448/2016	H5/H6, N1/N6	2.3.2.1c	716	M	E	D	F	V	R	Q	C	F	N	P	M	I	V	E	L	A	E	K	T	M	K	E	Y	G	E	S	P	K	I	E	T	N	K	F	A	A	I	C	T	H	L	E	V	C	F
A/Muscovy duck/Vietnam/HN3506/2017	H5, N1/N6	2.3.2.1c	716	M	E	D	F	V	R	Q	C	F	N	P	M	I	V	E	L	A	E	K	T	M	K	E	Y	G	E	S	P	K	I	E	T	N	K	F	A	A	I	C	T	H	L	E	V	C	F
A/Muscovy duck/Vietnam/HN3590/2017	H5N1	2.3.2.1c	716	M	E	D	F	V	R	Q	C	F	N	P	M	I	V	E	L	A	E	K	T	M	K	E	Y	G	E	S	P	K	I	E	T	N	K	F	A	A	I	C	T	H	L	E	V	C	F
A/Muscovy duck/Vietnam/HN3656/2017	H5N1	2.3.2.1c	716	M	E	D	F	V	R	Q	C	F	N	P	M	I	V	E	L	A	E	K	T	M	K	E	Y	G	E	S	P	K	I	E	T	N	K	F	A	A	I	C	T	H	L	E	V	C	F
A/Muscovy duck/Vietnam/HN3790/2017	H5N1	2.3.2.1c	716	M	E	D	F	V	R	Q	C	F	N	P	M	I	V	E	L	A	E	K	T	M	K	E	Y	G	E	S	P	K	I	E	T	N	K	F	A	A	I	C	T	H	L	E	V	C	F
A/Muscovy duck/Vietnam/HN3801/2017	H5N1	2.3.2.1c	716	M	E	D	F	V	R	Q	C	F	N	P	M	I	V	E	L	A	E	K	T	M	K	E	Y	G	E	S	P	K	I	E	T	N	K	F	A	A	I	C	T	H	L	E	V	C	F
A/Muscovy duck/Vietnam/HN3810/2017	H5N1	2.3.2.1c	716	M	E	D	F	V	R	Q	C	F	N	P	M	I	V	E	L	A	E	K	T	M	K	E	Y	G	E	S	P	K	I	E	T	N	K	F	A	A	I	C	T	H	L	E	V	C	F
A/duck/Vietnam/QN4220/2017	H5N1	2.3.2.1c	716	M	E	D	F	V	R	Q	C	F	N	P	M	I	V	E	L	A	E	K	T	M	K	E	Y	G	E	S	P	K	I	E	T	N	K	F	A	A	I	C	T	H	L	E	V	C	F
A/Muscovy duck/Vietnam/QN3253/2016	H5N6	2.3.4.4f	716	M	E	D	F	V	R	Q	C	F	N	P	M	I	V	E	L	A	E	K	T	M	K	E	Y	G	E	S	P	K	I	E	T	N	K	F	A	A	I	C	T	H	L	E	V	C	F
A/Muscovy duck/Vietnam/QN3262/2016	H5N6	2.3.4.4f	716	M	E	D	F	V	R	Q	C	F	N	P	M	I	V	E	L	A	E	K	T	M	K	E	Y	G	E	S	P	K	I	E	T	N	K	F	A	A	I	C	T	H	L	E	V	C	F
A/Muscovy duck/Vietnam/QN3318/2016	H3/H5, N2/N6	2.3.4.4f	716	M	E	D	F	V	R	Q	C	F	N	P	M	I	V	E	L	A	E	K	A	M	K	E	Y	G	E	D	P	K	I	E	T	N	K	F	A	A	I	C	T	H	L	E	V	C	F
A/duck/Vietnam/QN3328/2016	H5/H6, N6/N8	2.3.4.4f	716	M	E	D	F	V	R	Q	C	F	N	P	M	I	V	E	L	A	E	K	A	M	K	E	Y	G	E	D	P	K	I	E	T	N	K	F	A	A	I	C	T	H	L	E	V	C	F
A/Muscovy duck/Vietnam/HN3515/2017	H5/H6, N6	2.3.4.4f	716	M	E	D	F	V	R	Q	C	F	N	P	M	I	V	E	L	A	E	K	T	M	K	E	Y	G	E	S	P	K	I	E	T	N	K	F	A	A	I	C	T	H	L	E	V	C	F
A/duck/Vietnam/QN3556/2017	H5, N1/N6	2.3.4.4f	716	M	E	D	F	V	R	Q	C	F	N	P	M	I	V	E	L	A	E	K	T	M	K	E	Y	G	E	S	P	K	I	E	T	N	K	F	A	A	I	C	T	H	L	E	V	C	F
A/duck/Vietnam/HN3668/2017	H5N6	2.3.4.4f	716	M	E	D	F	V	R	Q	C	F	N	P	M	I	V	E	L	A	E	K	T	M	K	E	Y	G	E	S	P	K	T	E	T	N	K	F	A	A	V	C	T	H	L	E	V	C	F
A/duck/Vietnam/HN3680/2017	H5N6	2.3.4.4f	716	M	E	D	F	V	R	Q	C	F	N	P	M	I	V	E	L	A	E	K	T	M	K	E	Y	G	E	S	P	K	T	E	T	N	K	F	A	A	V	C	T	H	L	E	V	C	F
A/Muscovy duck/Vietnam/HN3943/2017	H5/H6, N6	2.3.4.4g	716	M	E	D	F	V	R	Q	C	F	N	P	M	I	V	E	L	A	E	K	T	M	K	E	Y	G	E	S	P	K	I	E	T	N	K	F	A	A	I	C	T	H	L	E	V	C	F
A/Muscovy duck/Vietnam/HN3948/2017	H5/H6, N6	2.3.4.4g	716	M	E	D	F	V	R	Q	C	F	N	P	M	I	V	E	L	A	E	K	T	M	K	E	Y	G	E	S	P	K	I	E	T	N	K	F	A	A	I	C	T	H	L	E	V	C	F
A/duck/Vietnam/HN3972/2017	H5N6	2.3.4.4g	716	M	E	D	F	V	R	Q	C	F	N	P	M	I	V	E	L	A	E	K	T	M	K	E	Y	G	E	S	P	K	I	E	T	N	K	F	A	A	I	C	T	H	L	E	V	C	F
A/duck/Vietnam/HN3977/2017	H5N6	2.3.4.4g	716	M	E	D	F	V	R	Q	C	F	N	P	M	I	V	E	L	A	E	K	T	M	K	E	Y	G	E	S	P	K	I	E	T	N	K	F	A	A	I	C	T	H	L	E	V	C	F
A/duck/Vietnam/HN4042/2017	H5N6	2.3.4.4g	716	M	E	D	F	V	R	Q	C	F	N	P	M	I	V	E	L	A	E	K	T	M	K	E	Y	G	E	S	P	K	I	E	T	N	K	F	A	A	I	C	T	H	L	E	V	C	F
A/duck/Vietnam/HN4043/2017	H5N6	2.3.4.4g	716	M	E	D	F	V	R	Q	C	F	N	P	M	I	V	E	L	A	E	K	T	M	K	E	Y	G	E	S	P	K	I	E	T	N	K	F	A	A	I	C	T	H	L	E	V	C	F
A/duck/Vietnam/HN4231/2017	H5N6	2.3.4.4g	716	M	E	D	F	V	R	Q	C	F	N	P	M	I	V	E	L	A	E	K	T	M	K	E	Y	G	E	S	P	K	I	E	T	N	K	F	A	A	I	C	T	H	L	E	V	C	F
A/duck/Vietnam/HN4240/2017	H5N6	2.3.4.4g	716	M	E	D	F	V	R	Q	C	F	N	P	M	I	V	E	L	A	E	K	T	M	K	E	Y	G	E	S	P	K	I	E	T	N	K	F	A	A	I	C	T	H	L	E	V	C	F
[truncated: 670 more columns]

## Sheet: A_PA-X
Virus	Subtype	H5_Subclade	Protein_length	1	2	3	4	5	6	7	8	9	10	11	12	13	14	15	16	17	18	19	20	21	22	23	24	25	26	27	28	29	30	31	32	33	34	35	36	37	38	39	40	41	42	43	44	45	46
A/duck/Vietnam/HN3443/2016	H5/H6, N1/N6	2.3.2.1c	252	M	E	D	F	V	R	Q	C	F	N	P	M	I	V	E	L	A	E	K	T	M	K	E	Y	G	E	S	P	K	I	E	T	N	K	F	A	A	I	C	T	H	L	E	V	C	F
A/duck/Vietnam/HN3448/2016	H5/H6, N1/N6	2.3.2.1c	252	M	E	D	F	V	R	Q	C	F	N	P	M	I	V	E	L	A	E	K	T	M	K	E	Y	G	E	S	P	K	I	E	T	N	K	F	A	A	I	C	T	H	L	E	V	C	F
A/Muscovy duck/Vietnam/HN3506/2017	H5, N1/N6	2.3.2.1c	252	M	E	D	F	V	R	Q	C	F	N	P	M	I	V	E	L	A	E	K	T	M	K	E	Y	G	E	S	P	K	I	E	T	N	K	F	A	A	I	C	T	H	L	E	V	C	F
A/Muscovy duck/Vietnam/HN3590/2017	H5N1	2.3.2.1c	252	M	E	D	F	V	R	Q	C	F	N	P	M	I	V	E	L	A	E	K	T	M	K	E	Y	G	E	S	P	K	I	E	T	N	K	F	A	A	I	C	T	H	L	E	V	C	F
A/Muscovy duck/Vietnam/HN3656/2017	H5N1	2.3.2.1c	252	M	E	D	F	V	R	Q	C	F	N	P	M	I	V	E	L	A	E	K	T	M	K	E	Y	G	E	S	P	K	I	E	T	N	K	F	A	A	I	C	T	H	L	E	V	C	F
A/Muscovy duck/Vietnam/HN3790/2017	H5N1	2.3.2.1c	252	M	E	D	F	V	R	Q	C	F	N	P	M	I	V	E	L	A	E	K	T	M	K	E	Y	G	E	S	P	K	I	E	T	N	K	F	A	A	I	C	T	H	L	E	V	C	F
A/Muscovy duck/Vietnam/HN3801/2017	H5N1	2.3.2.1c	252	M	E	D	F	V	R	Q	C	F	N	P	M	I	V	E	L	A	E	K	T	M	K	E	Y	G	E	S	P	K	I	E	T	N	K	F	A	A	I	C	T	H	L	E	V	C	F
A/Muscovy duck/Vietnam/HN3810/2017	H5N1	2.3.2.1c	252	M	E	D	F	V	R	Q	C	F	N	P	M	I	V	E	L	A	E	K	T	M	K	E	Y	G	E	S	P	K	I	E	T	N	K	F	A	A	I	C	T	H	L	E	V	C	F
A/duck/Vietnam/QN4220/2017	H5N1	2.3.2.1c	252	M	E	D	F	V	R	Q	C	F	N	P	M	I	V	E	L	A	E	K	T	M	K	E	Y	G	E	S	P	K	I	E	T	N	K	F	A	A	I	C	T	H	L	E	V	C	F
A/Muscovy duck/Vietnam/QN3253/2016	H5N6	2.3.4.4f	252	M	E	D	F	V	R	Q	C	F	N	P	M	I	V	E	L	A	E	K	T	M	K	E	Y	G	E	S	P	K	I	E	T	N	K	F	A	A	I	C	T	H	L	E	V	C	F
A/Muscovy duck/Vietnam/QN3262/2016	H5N6	2.3.4.4f	252	M	E	D	F	V	R	Q	C	F	N	P	M	I	V	E	L	A	E	K	T	M	K	E	Y	G	E	S	P	K	I	E	T	N	K	F	A	A	I	C	T	H	L	E	V	C	F
A/Muscovy duck/Vietnam/QN3318/2016	H3/H5, N2/N6	2.3.4.4f	252	M	E	D	F	V	R	Q	C	F	N	P	M	I	V	E	L	A	E	K	A	M	K	E	Y	G	E	D	P	K	I	E	T	N	K	F	A	A	I	C	T	H	L	E	V	C	F
A/duck/Vietnam/QN3328/2016	H5/H6, N6/N8	2.3.4.4f	252	M	E	D	F	V	R	Q	C	F	N	P	M	I	V	E	L	A	E	K	A	M	K	E	Y	G	E	D	P	K	I	E	T	N	K	F	A	A	I	C	T	H	L	E	V	C	F
A/Muscovy duck/Vietnam/HN3515/2017	H5/H6, N6	2.3.4.4f	252	M	E	D	F	V	R	Q	C	F	N	P	M	I	V	E	L	A	E	K	T	M	K	E	Y	G	E	S	P	K	I	E	T	N	K	F	A	A	I	C	T	H	L	E	V	C	F
A/duck/Vietnam/QN3556/2017	H5, N1/N6	2.3.4.4f	252	M	E	D	F	V	R	Q	C	F	N	P	M	I	V	E	L	A	E	K	T	M	K	E	Y	G	E	S	P	K	I	E	T	N	K	F	A	A	I	C	T	H	L	E	V	C	F
A/duck/Vietnam/HN3668/2017	H5N6	2.3.4.4f	248	M	E	D	F	V	R	Q	C	F	N	P	M	I	V	E	L	A	E	K	T	M	K	E	Y	G	E	S	P	K	T	E	T	N	K	F	A	A	V	C	T	H	L	E	V	C	F
A/duck/Vietnam/HN3680/2017	H5N6	2.3.4.4f	248	M	E	D	F	V	R	Q	C	F	N	P	M	I	V	E	L	A	E	K	T	M	K	E	Y	G	E	S	P	K	T	E	T	N	K	F	A	A	V	C	T	H	L	E	V	C	F
A/Muscovy duck/Vietnam/HN3943/2017	H5/H6, N6	2.3.4.4g	252	M	E	D	F	V	R	Q	C	F	N	P	M	I	V	E	L	A	E	K	T	M	K	E	Y	G	E	S	P	K	I	E	T	N	K	F	A	A	I	C	T	H	L	E	V	C	F
A/Muscovy duck/Vietnam/HN3948/2017	H5/H6, N6	2.3.4.4g	252	M	E	D	F	V	R	Q	C	F	N	P	M	I	V	E	L	A	E	K	T	M	K	E	Y	G	E	S	P	K	I	E	T	N	K	F	A	A	I	C	T	H	L	E	V	C	F
A/duck/Vietnam/HN3972/2017	H5N6	2.3.4.4g	252	M	E	D	F	V	R	Q	C	F	N	P	M	I	V	E	L	A	E	K	T	M	K	E	Y	G	E	S	P	K	I	E	T	N	K	F	A	A	I	C	T	H	L	E	V	C	F
A/duck/Vietnam/HN3977/2017	H5N6	2.3.4.4g	252	M	E	D	F	V	R	Q	C	F	N	P	M	I	V	E	L	A	E	K	T	M	K	E	Y	G	E	S	P	K	I	E	T	N	K	F	A	A	I	C	T	H	L	E	V	C	F
A/duck/Vietnam/HN4042/2017	H5N6	2.3.4.4g	252	M	E	D	F	V	R	Q	C	F	N	P	M	I	V	E	L	A	E	K	T	M	K	E	Y	G	E	S	P	K	I	E	T	N	K	F	A	A	I	C	T	H	L	E	V	C	F
A/duck/Vietnam/HN4043/2017	H5N6	2.3.4.4g	252	M	E	D	F	V	R	Q	C	F	N	P	M	I	V	E	L	A	E	K	T	M	K	E	Y	G	E	S	P	K	I	E	T	N	K	F	A	A	I	C	T	H	L	E	V	C	F
A/duck/Vietnam/HN4231/2017	H5N6	2.3.4.4g	252	M	E	D	F	V	R	Q	C	F	N	P	M	I	V	E	L	A	E	K	T	M	K	E	Y	G	E	S	P	K	I	E	T	N	K	F	A	A	I	C	T	H	L	E	V	C	F
A/duck/Vietnam/HN4240/2017	H5N6	2.3.4.4g	252	M	E	D	F	V	R	Q	C	F	N	P	M	I	V	E	L	A	E	K	T	M	K	E	Y	G	E	S	P	K	I	E	T	N	K	F	A	A	I	C	T	H	L	E	V	C	F
[truncated: 206 more columns]

## Sheet: A_HA_H3
																				Mature_HA_Numbering	1	2	3	4	5	6	7	8	9	10	11	12	13	14	15	16	17	18	19	20	21	22	23	24	25	26	27	28	29
Virus	Subtype	H5_Subclade	Protein_length	1	2	3	4	5	6	7	8	9	10	11	12	13	14	15	16	17	18	19	20	21	22	23	24	25	26	27	28	29	30	31	32	33	34	35	36	37	38	39	40	41	42	43	44	45	46
A/Muscovy duck/Vietnam/QN3318/2016	H3/H5, N2/N6	2.3.4.4f	566	M	K	T	I	I	A	L	S	Y	V	F	C	L	A	F	G	Q	D	L	P	G	S	D	N	S	T	A	T	L	C	L	G	H	H	A	V	P	N	G	T	I	V	K	T	I	T
A/duck/Vietnam/QN3335/2016	H3/H5, N6	2.3.4.4f	566	M	K	T	I	I	A	L	S	Y	V	F	C	L	A	F	G	Q	D	L	P	G	S	D	N	S	T	A	T	L	C	L	G	H	H	A	V	P	N	G	T	I	V	K	T	I	T
[truncated: 520 more columns]

## Sheet: A_HA_H5
																			Mature_HA_Numbering	1	2	3	4	5	6	7	8	9	10	11	12	13	14	15	16	17	18	19	20	21	22	23	24	25	26	27	28	29	30
Virus	Subtype	H5_Subclade	Protein_length	1	2	3	4	5	6	7	8	9	10	11	12	13	14	15	16	17	18	19	20	21	22	23	24	25	26	27	28	29	30	31	32	33	34	35	36	37	38	39	40	41	42	43	44	45	46
A/duck/Vietnam/HN3443/2016	H5/H6, N1/N6	2.3.2.1c	567	M	E	K	I	V	L	L	F	A	T	I	S	L	V	K	S	D	H	I	C	I	G	Y	H	A	N	N	S	T	E	Q	V	D	T	I	M	E	K	N	V	T	V	T	H	A	Q
A/duck/Vietnam/HN3448/2016	H5/H6, N1/N6	2.3.2.1c	567	M	E	K	I	V	L	L	F	A	T	I	S	L	V	K	S	D	H	I	C	I	G	Y	H	A	N	N	S	T	E	Q	V	D	T	I	M	E	K	N	V	T	V	T	H	A	Q
A/Muscovy duck/Vietnam/HN3506/2017	H5, N1/N6	2.3.2.1c	567	M	E	K	T	V	L	L	F	A	T	I	S	L	V	K	S	D	H	I	C	I	G	Y	H	A	N	N	S	T	E	Q	V	D	T	I	M	E	K	N	V	T	V	T	H	A	Q
A/Muscovy duck/Vietnam/HN3590/2017	H5N1	2.3.2.1c	567	M	E	K	I	V	L	L	F	A	T	I	S	L	V	K	S	D	H	I	C	I	G	Y	H	A	N	N	S	T	E	Q	V	D	T	I	M	E	K	N	V	T	V	T	H	A	Q
A/Muscovy duck/Vietnam/HN3656/2017	H5N1	2.3.2.1c	567	M	E	K	T	V	L	L	F	A	T	I	S	L	V	K	S	D	H	I	C	I	G	Y	H	A	N	N	S	T	E	Q	V	D	T	I	M	E	K	N	V	T	V	T	H	A	Q
A/Muscovy duck/Vietnam/HN3790/2017	H5N1	2.3.2.1c	566	M	E	K	I	V	L	L	F	A	T	I	S	L	V	K	S	D	H	I	C	I	G	Y	H	A	N	N	S	T	E	Q	V	D	T	I	M	E	K	N	V	T	V	T	H	A	Q
A/Muscovy duck/Vietnam/HN3801/2017	H5N1	2.3.2.1c	567	M	E	K	T	V	L	L	F	A	T	I	S	L	V	K	S	D	H	I	C	I	G	Y	H	A	N	N	S	T	E	Q	V	D	T	I	M	E	K	N	V	T	V	T	H	A	Q
A/Muscovy duck/Vietnam/HN3810/2017	H5N1	2.3.2.1c	567	M	E	K	T	V	L	L	F	A	T	I	S	L	V	K	S	D	H	I	C	I	G	Y	H	A	N	N	S	T	E	Q	V	D	T	I	M	E	K	N	V	T	V	T	H	A	Q
A/duck/Vietnam/QN4220/2017	H5N1	2.3.2.1c	567	M	E	K	T	I	L	L	F	A	T	I	S	L	V	K	S	D	H	I	C	I	G	Y	H	A	N	N	S	T	E	Q	V	D	T	I	M	E	K	N	V	T	V	T	H	A	Q
A/Muscovy duck/Vietnam/QN3253/2016	H5N6	2.3.4.4f	567	M	E	K	I	V	P	L	L	A	V	A	S	L	V	K	S	D	Q	I	C	I	G	Y	H	A	N	N	S	T	E	Q	V	D	T	I	M	E	K	N	V	T	V	T	H	A	Q
A/Muscovy duck/Vietnam/QN3262/2016	H5N6	2.3.4.4f	567	M	E	K	I	V	P	L	L	A	V	A	S	L	V	K	S	D	Q	I	C	I	G	Y	H	A	N	N	S	T	E	Q	V	D	T	I	M	E	K	N	V	T	V	T	H	A	Q
A/Muscovy duck/Vietnam/QN3318/2016	H3/H5, N2/N6	2.3.4.4f	567	M	E	K	I	V	L	L	L	A	V	V	S	L	V	K	S	D	Q	I	C	I	G	Y	H	A	N	N	S	T	E	Q	V	D	T	I	M	E	K	N	V	T	V	T	H	A	Q
A/duck/Vietnam/QN3328/2016	H5/H6, N6/N8	2.3.4.4f	567	M	E	K	I	V	L	L	L	A	V	V	S	L	V	K	S	D	Q	I	C	I	G	Y	H	A	N	N	S	T	E	Q	V	D	T	I	M	E	K	N	V	T	V	T	H	A	Q
A/duck/Vietnam/QN3335/2016	H3/H5, N6	2.3.4.4f	567	M	E	K	I	V	L	L	L	A	V	V	S	L	V	K	S	D	Q	I	C	I	G	Y	H	A	N	N	S	T	E	Q	V	D	T	I	M	E	K	N	V	T	V	T	H	A	Q
A/Muscovy duck/Vietnam/HN3515/2017	H5/H6, N6	2.3.4.4f	567	M	E	K	I	V	L	L	L	A	V	V	S	L	V	K	S	D	Q	I	C	I	G	Y	H	A	N	N	S	T	E	Q	V	D	T	I	M	E	K	N	V	T	V	T	H	A	Q
A/duck/Vietnam/QN3556/2017	H5, N1/N6	2.3.4.4f	567	M	E	K	I	V	L	L	L	A	V	V	S	L	V	K	S	D	Q	I	C	I	G	Y	H	A	N	N	S	T	E	Q	V	D	T	I	M	E	K	N	V	T	V	T	H	A	Q
A/Muscovy duck/Vietnam/HN3667/2017	H5N6	2.3.4.4f	567	M	E	K	I	V	L	L	L	A	V	V	S	L	V	K	S	D	Q	I	C	I	G	Y	H	A	N	N	S	T	E	Q	V	D	T	I	M	E	K	N	V	T	V	T	H	A	Q
A/duck/Vietnam/HN3668/2017	H5N6	2.3.4.4f	567	M	E	K	I	V	L	L	L	A	V	V	S	L	V	K	S	D	Q	I	C	I	G	Y	H	A	N	N	S	T	E	Q	V	D	T	I	M	E	K	N	V	T	V	T	H	A	Q
A/duck/Vietnam/HN3680/2017	H5N6	2.3.4.4f	567	M	E	K	I	V	L	L	L	A	V	V	S	L	V	K	S	D	Q	I	C	I	G	Y	H	A	N	N	S	T	E	Q	V	D	T	I	M	E	K	N	V	T	V	T	H	A	Q
A/Muscovy duck/Vietnam/HN3943/2017	H5/H6, N6	2.3.4.4g	567	M	E	K	I	V	L	L	L	A	V	V	S	L	V	K	S	D	Q	I	C	I	G	Y	H	A	N	N	S	T	E	Q	V	D	T	I	M	E	K	N	V	T	V	T	H	A	Q
A/Muscovy duck/Vietnam/HN3948/2017	H5/H6, N6	2.3.4.4g	567	M	E	K	I	V	L	L	L	A	V	V	S	L	V	K	S	D	Q	I	C	I	G	Y	H	A	N	N	S	T	E	Q	V	D	T	I	M	E	K	N	V	T	V	T	H	A	Q
A/duck/Vietnam/HN3972/2017	H5N6	2.3.4.4g	567	M	E	K	I	V	L	L	L	A	V	V	S	L	V	K	S	D	Q	I	C	I	G	Y	H	A	N	N	S	T	E	Q	V	D	T	I	M	E	K	N	V	T	V	T	H	A	Q
A/duck/Vietnam/HN3977/2017	H5N6	2.3.4.4g	567	M	E	K	I	V	L	L	L	A	V	V	S	L	V	K	S	D	Q	I	C	I	G	Y	H	A	N	N	S	T	E	Q	V	D	T	I	M	E	K	N	V	T	V	T	H	A	Q
A/duck/Vietnam/HN4042/2017	H5N6	2.3.4.4g	567	M	E	K	I	V	L	L	L	A	V	V	S	L	V	K	S	D	Q	I	C	I	G	Y	H	A	N	N	S	T	E	Q	V	D	T	I	M	E	K	N	V	T	V	T	H	A	Q
A/duck/Vietnam/HN4043/2017	H5N6	2.3.4.4g	567	M	E	K	I	V	L	L	L	A	V	V	S	L	V	K	S	D	Q	I	C	I	G	Y	H	A	N	N	S	T	E	Q	V	D	T	I	M	E	K	N	V	T	V	T	H	A	Q
A/duck/Vietnam/HN4231/2017	H5N6	2.3.4.4g	567	M	E	K	I	V	L	L	L	A	V	V	S	L	V	K	S	D	Q	I	C	I	G	Y	H	A	N	N	S	T	E	Q	V	D	T	I	M	E	K	N	V	T	V	T	H	A	Q
A/duck/Vietnam/HN4240/2017	H5N6	2.3.4.4g	567	M	E	K	I	V	L	L	L	A	V	V	S	L	V	K	S	D	Q	I	C	I	G	Y	H	A	N	N	S	T	E	Q	V	D	T	I	M	E	K	N	V	T	V	T	H	A	Q
[truncated: 521 more columns]

## Sheet: A_HA_H6
																			Mature_HA_Numbering	1	2	3	4	5	6	7	8	9	10	11	12	13	14	15	16	17	18	19	20	21	22	23	24	25	26	27	28	29	30
Virus	Subtype	H5_Subclade	Protein_length	1	2	3	4	5	6	7	8	9	10	11	12	13	14	15	16	17	18	19	20	21	22	23	24	25	26	27	28	29	30	31	32	33	34	35	36	37	38	39	40	41	42	43	44	45	46
A/duck/Vietnam/HN3443/2016	H5/H6, N1/N6	2.3.2.1c	566	M	I	A	F	I	V	I	A	I	L	V	A	T	G	K	S	D	K	I	C	I	G	Y	H	A	N	N	S	T	T	T	V	D	T	I	L	E	K	N	V	T	V	T	H	S	V
A/duck/Vietnam/HN3448/2016	H5/H6, N1/N6	2.3.2.1c	566	M	I	A	F	I	V	I	A	I	L	V	A	T	G	K	S	D	K	I	C	I	G	Y	H	A	N	N	S	T	T	T	V	D	T	I	L	E	K	N	V	T	V	T	H	S	V
A/duck/Vietnam/QN3328/2016	H5/H6, N6/N8	2.3.4.4f	566	M	I	A	F	I	V	I	A	I	L	V	A	T	G	K	S	D	K	I	C	I	G	Y	H	A	N	N	S	T	T	T	V	D	T	I	L	E	K	N	V	T	V	T	H	S	V
A/Muscovy duck/Vietnam/HN3515/2017	H5/H6, N6	2.3.4.4f	566	M	I	A	F	I	V	I	A	I	L	V	A	T	G	K	S	D	K	I	C	I	G	Y	H	A	N	N	S	T	T	T	V	D	T	I	L	E	K	N	V	T	V	T	H	S	V
A/Muscovy duck/Vietnam/HN3943/2017	H5/H6, N6	2.3.4.4g	566	M	I	A	F	I	V	I	A	I	L	V	A	T	G	K	S	D	K	I	C	I	G	Y	H	A	N	N	S	T	T	T	V	D	T	I	L	E	K	N	V	T	V	T	H	S	V
A/Muscovy duck/Vietnam/HN3948/2017	H5/H6, N6	2.3.4.4g	566	M	I	A	F	I	V	I	A	I	L	V	A	T	G	K	S	D	K	I	C	I	G	Y	H	A	N	N	S	T	T	T	V	D	T	I	L	E	K	N	V	T	V	T	H	S	V
[truncated: 520 more columns]

## Sheet: A_NP
Virus	Subtype	H5_Subclade	Protein_length	1	2	3	4	5	6	7	8	9	10	11	12	13	14	15	16	17	18	19	20	21	22	23	24	25	26	27	28	29	30	31	32	33	34	35	36	37	38	39	40	41	42	43	44	45	46
A/duck/Vietnam/HN3443/2016	H5/H6, N1/N6	2.3.2.1c	498	M	A	S	Q	G	T	K	R	S	Y	E	Q	M	E	T	G	G	E	R	Q	N	A	T	E	I	R	A	S	V	G	R	M	V	S	G	I	G	R	F	Y	I	Q	M	C	T	E
A/duck/Vietnam/HN3448/2016	H5/H6, N1/N6	2.3.2.1c	498	M	A	S	Q	G	T	K	R	S	Y	E	Q	M	E	T	G	G	E	R	Q	N	A	T	E	I	R	A	S	V	G	R	M	V	S	G	I	G	R	F	Y	I	Q	M	C	T	E
A/Muscovy duck/Vietnam/HN3506/2017	H5, N1/N6	2.3.2.1c	498	M	A	S	Q	G	T	K	R	S	Y	E	Q	M	E	T	G	G	E	R	Q	N	A	T	E	I	R	A	S	V	G	R	M	V	S	G	I	G	R	F	Y	I	Q	M	C	T	E
A/Muscovy duck/Vietnam/HN3590/2017	H5N1	2.3.2.1c	498	M	A	S	Q	G	T	K	R	S	Y	E	Q	M	E	T	G	G	E	R	Q	N	A	T	E	I	R	A	S	V	G	R	M	V	S	G	I	G	R	F	Y	I	Q	M	C	T	E
A/Muscovy duck/Vietnam/HN3656/2017	H5N1	2.3.2.1c	498	M	A	S	Q	G	T	K	R	S	Y	E	Q	M	E	T	G	G	E	R	Q	N	A	T	E	I	R	A	S	V	G	R	M	V	S	G	I	G	R	F	Y	I	Q	M	C	T	E
A/Muscovy duck/Vietnam/HN3790/2017	H5N1	2.3.2.1c	498	M	A	S	Q	G	T	K	R	S	Y	E	Q	M	E	T	G	G	E	R	Q	N	A	T	E	I	R	A	S	V	G	R	M	V	S	G	I	G	R	F	Y	I	Q	M	C	T	E
A/Muscovy duck/Vietnam/HN3801/2017	H5N1	2.3.2.1c	498	M	A	S	Q	G	T	K	R	S	Y	E	Q	M	E	T	G	G	E	R	Q	N	A	T	E	I	R	A	S	V	G	R	M	V	S	G	I	G	R	F	Y	I	Q	M	C	T	E
A/Muscovy duck/Vietnam/HN3810/2017	H5N1	2.3.2.1c	498	M	A	S	Q	G	T	K	R	S	Y	E	Q	M	E	T	G	G	E	R	Q	N	A	T	E	I	R	A	S	V	G	R	M	V	S	G	I	G	R	F	Y	I	Q	M	C	T	E
A/duck/Vietnam/QN4220/2017	H5N1	2.3.2.1c	498	M	A	S	Q	G	T	K	R	S	Y	E	Q	M	E	T	G	G	E	R	Q	N	A	T	E	I	R	A	S	V	G	R	M	V	S	G	I	G	R	F	Y	I	Q	M	C	T	E
A/Muscovy duck/Vietnam/QN3253/2016	H5N6	2.3.4.4f	498	M	A	S	Q	G	T	K	R	S	Y	E	Q	M	E	T	G	G	E	R	Q	N	A	T	E	I	R	A	S	V	G	R	M	V	G	G	I	G	R	F	Y	I	Q	M	C	T	E
A/Muscovy duck/Vietnam/QN3262/2016	H5N6	2.3.4.4f	498	M	A	S	Q	G	T	K	R	S	Y	E	Q	M	E	T	G	G	E	R	Q	N	A	T	E	I	R	A	S	V	G	R	M	V	G	G	I	G	R	F	Y	I	Q	M	C	T	E
A/Muscovy duck/Vietnam/QN3318/2016	H3/H5, N2/N6	2.3.4.4f	498	M	A	S	Q	G	T	K	R	S	Y	E	Q	M	E	T	G	G	E	R	Q	N	A	T	E	I	R	A	S	V	G	R	M	V	S	G	I	G	R	F	Y	I	Q	M	C	T	E
A/duck/Vietnam/QN3328/2016	H5/H6, N6/N8	2.3.4.4f	498	M	A	S	Q	G	T	K	R	S	Y	E	Q	M	E	T	G	G	E	R	Q	N	A	T	E	I	R	A	S	V	G	R	M	V	S	G	I	G	R	F	Y	I	Q	M	C	T	E
A/duck/Vietnam/QN3335/2016	H3/H5, N6	2.3.4.4f	498	M	A	S	Q	G	T	K	R	S	Y	E	Q	M	E	T	G	G	E	R	Q	N	A	T	E	I	R	A	S	V	G	R	M	V	S	G	I	G	R	F	Y	I	Q	M	C	T	E
A/Muscovy duck/Vietnam/HN3515/2017	H5/H6, N6	2.3.4.4f	498	M	A	S	Q	G	T	K	R	S	Y	E	Q	M	E	T	G	G	E	R	Q	N	A	T	E	I	R	A	S	V	G	R	M	V	S	G	I	G	R	F	Y	I	Q	M	C	T	E
A/duck/Vietnam/QN3556/2017	H5, N1/N6	2.3.4.4f	498	M	A	S	Q	G	T	K	R	S	Y	E	Q	M	E	T	G	G	E	R	Q	N	A	T	E	I	R	A	S	V	G	R	M	V	S	G	I	G	R	F	Y	I	Q	M	C	T	E
A/Muscovy duck/Vietnam/HN3667/2017	H5N6	2.3.4.4f	498	M	A	S	Q	G	T	K	R	S	Y	E	Q	M	E	T	G	G	E	R	Q	N	A	T	E	I	R	A	S	V	G	R	M	V	S	G	I	G	R	F	Y	I	Q	M	C	T	E
A/duck/Vietnam/HN3668/2017	H5N6	2.3.4.4f	498	M	A	S	Q	G	T	K	R	S	Y	E	Q	M	E	T	G	G	E	R	Q	N	A	T	E	I	R	A	S	V	G	R	M	V	S	G	I	G	R	F	Y	I	Q	M	C	T	E
A/duck/Vietnam/HN3680/2017	H5N6	2.3.4.4f	498	M	A	S	Q	G	T	K	R	S	Y	E	Q	M	E	T	G	G	E	R	Q	N	A	T	E	I	R	A	S	V	G	R	M	V	S	G	I	G	R	F	Y	I	Q	M	C	T	E
A/Muscovy duck/Vietnam/HN3943/2017	H5/H6, N6	2.3.4.4g	498	M	A	S	Q	G	T	K	R	S	Y	E	Q	M	E	T	G	G	E	R	Q	N	A	T	E	I	R	A	S	V	G	R	M	V	G	G	I	G	R	F	Y	I	Q	M	C	T	E
A/Muscovy duck/Vietnam/HN3948/2017	H5/H6, N6	2.3.4.4g	498	M	A	S	Q	G	T	K	R	S	Y	E	Q	M	E	T	G	G	E	R	Q	N	A	T	E	I	R	A	S	V	G	R	M	V	G	G	I	G	R	F	Y	I	Q	M	C	T	E
A/duck/Vietnam/HN3972/2017	H5N6	2.3.4.4g	498	M	A	S	Q	G	T	K	R	S	Y	E	Q	M	E	T	G	G	E	R	Q	N	A	T	E	I	R	A	S	V	G	R	M	V	G	G	I	G	R	F	Y	I	Q	M	C	T	E
A/duck/Vietnam/HN3977/2017	H5N6	2.3.4.4g	498	M	A	S	Q	G	T	K	R	S	Y	E	Q	M	E	T	G	G	E	R	Q	N	A	T	E	I	R	A	S	V	G	R	M	V	G	G	I	G	R	F	Y	I	Q	M	C	T	E
A/duck/Vietnam/HN4042/2017	H5N6	2.3.4.4g	498	M	A	S	Q	G	T	K	R	S	Y	E	Q	M	E	T	G	G	E	R	Q	N	A	T	E	I	R	A	S	V	G	R	M	V	G	G	I	G	R	F	Y	I	Q	M	C	T	E
A/duck/Vietnam/HN4043/2017	H5N6	2.3.4.4g	498	M	A	S	Q	G	T	K	R	S	Y	E	Q	M	E	T	G	G	E	R	Q	N	A	T	E	I	R	A	S	V	G	R	M	V	G	G	I	G	R	F	Y	I	Q	M	C	T	E
A/duck/Vietnam/HN4231/2017	H5N6	2.3.4.4g	498	M	A	S	Q	G	T	K	R	S	Y	E	Q	M	E	T	G	G	E	R	Q	N	A	T	E	I	R	A	S	V	G	R	M	V	G	G	I	G	R	F	Y	I	Q	M	C	T	E
A/duck/Vietnam/HN4240/2017	H5N6	2.3.4.4g	498	M	A	S	Q	G	T	K	R	S	Y	E	Q	M	E	T	G	G	E	R	Q	N	A	T	E	I	R	A	S	V	G	R	M	V	G	G	I	G	R	F	Y	I	Q	M	C	T	E
[truncated: 452 more columns]

## Sheet: A_NA_N1
Virus	Subtype	H5_Subclade	Protein_length	1	2	3	4	5	6	7	8	9	10	11	12	13	14	15	16	17	18	19	20	21	22	23	24	25	26	27	28	29	30	31	32	33	34	35	36	37	38	39	40	41	42	43	44	45	46
A/duck/Vietnam/HN3443/2016	H5/H6, N1/N6	2.3.2.1c	449	M	N	P	N	Q	K	I	V	T	I	G	S	I	C	M	V	I	G	I	I	S	L	M	L	Q	I	G	N	I	I	S	I	W	V	S	H	S	I	Q	T	G	N	Q	H	Q	T
A/duck/Vietnam/HN3448/2016	H5/H6, N1/N6	2.3.2.1c	449	M	N	P	N	Q	K	I	V	T	I	G	S	I	C	M	V	I	G	I	I	S	L	M	L	Q	I	G	N	I	I	S	I	W	V	S	H	S	I	Q	T	G	N	Q	H	Q	T
A/Muscovy duck/Vietnam/HN3506/2017	H5, N1/N6	2.3.2.1c	449	M	N	P	N	Q	K	I	V	T	I	G	S	I	C	M	V	I	G	I	I	S	L	M	L	Q	I	G	N	I	I	S	I	W	V	S	H	S	I	Q	T	G	N	Q	H	Q	T
A/Muscovy duck/Vietnam/HN3590/2017	H5N1	2.3.2.1c	449	M	N	P	N	Q	K	I	V	T	I	G	S	I	C	M	V	I	G	I	I	S	L	M	L	Q	I	G	N	I	I	S	I	W	V	S	H	S	I	Q	T	G	N	Q	H	Q	T
A/Muscovy duck/Vietnam/HN3656/2017	H5N1	2.3.2.1c	449	M	N	P	N	Q	K	I	V	T	I	G	S	I	C	M	V	I	G	I	I	S	L	M	L	Q	I	G	N	I	I	S	I	W	V	S	H	S	I	Q	T	G	N	Q	H	Q	T
A/Muscovy duck/Vietnam/HN3790/2017	H5N1	2.3.2.1c	449	M	N	P	N	Q	K	I	V	T	I	G	S	I	C	M	V	I	G	I	I	S	L	M	L	Q	I	G	N	I	I	S	I	W	V	S	H	S	I	Q	T	G	N	Q	H	Q	A
A/Muscovy duck/Vietnam/HN3801/2017	H5N1	2.3.2.1c	449	M	N	P	N	Q	K	I	V	T	I	G	S	I	C	M	V	I	G	I	I	S	L	M	L	Q	I	G	N	I	I	S	I	W	V	S	H	S	I	Q	T	G	N	Q	H	Q	T
A/Muscovy duck/Vietnam/HN3810/2017	H5N1	2.3.2.1c	449	M	N	P	N	Q	K	I	V	T	I	G	S	I	C	M	V	I	G	I	I	S	L	M	L	Q	I	G	N	I	I	S	I	W	V	S	H	S	I	Q	T	G	N	Q	H	Q	T
A/duck/Vietnam/QN4220/2017	H5N1	2.3.2.1c	449	M	N	P	N	Q	K	I	V	T	I	G	S	I	C	M	V	I	G	I	I	S	L	M	L	Q	I	G	N	I	I	S	I	W	V	S	H	S	I	Q	T	G	N	Q	H	Q	T
A/duck/Vietnam/QN3556/2017	H5, N1/N6	2.3.4.4f	449	M	N	P	N	Q	K	I	V	T	I	G	S	I	C	M	V	I	G	I	I	S	L	M	L	Q	I	G	N	I	I	S	I	W	V	S	H	S	I	Q	T	G	N	Q	H	Q	A
[truncated: 403 more columns]

[truncated: 7 more sheets: A_NA_N2, A_NA_N6, A_NA_N8, A_M1, A_M2, A_NS1, A_NS2]
