# Supplementary material for: Highly Pathogenic H5 Influenza Viruses Isolated between 2016 and 2017 in Vietnamese Live Bird Markets
Source: Viruses. 2023 Apr 29;15(5):1093. doi: 10.3390/v15051093 (PMC10223276; doi:10.3390/v15051093)
Supplement: Supplementary file 1 [file viruses-15-01093-s001.zip › Table S4 (NGS variants) - 4-28-2023.xlsx]

## Sheet: A_PB2
Virus	Subtype	H5_Subclade	cDNA_position	AA_position*	Consensus_AA*	Minority_AA*	Consensus_NT*	Minority_NT*	Codon	Consensus_Frequency	Minority_Frequency
A/Muscovy duck/Vietnam/HN3656/2017	H5N1	2.3.2.1c	532	178	A	T	G	A	Gct/Act	0.788444	0.211556
A/duck/Vietnam/HN4240/2017	H5N6	2.3.4.4g	1558	520	E	*	G	T	Gaa/Taa	0.853333	0.146667
A/duck/Vietnam/HN3680/2017	H5N6	2.3.4.4f	1558	520	E	*	G	T	Gaa/Taa	0.966265	0.0337349
A/duck/Vietnam/HN4043/2017	H5N6	2.3.4.4g	1619	540	N	T	A	C	aAc/aCc	0.953931	0.0460688
A/duck/Vietnam/HN4240/2017	H5N6	2.3.4.4g	1969	657	N	H	A	C	Aac/Cac	0.953608	0.0463918
A/duck/Vietnam/HN3680/2017	H5N6	2.3.4.4f	1969	657	N	H	A	C	Aac/Cac	0.969565	0.0304348
*AA, amino acid; NT, nucleotide

## Sheet: A_PB1
Virus	Subtype	H5_Subclade	cDNA_position	AA_position*	Consensus_AA*	Minority_AA*	Consensus_NT*	Minority_NT*	Codon	Consensus_Frequency	Minority_Frequency
A/duck/Vietnam/HN4231/2017	H5N6	2.3.4.4g	626	209	K	R	A	G	aAa/aGa	0.929412	0.0705882
A/Muscovy duck/Vietnam/HN3810/2017	H5N1	2.3.2.1c	1507	503	A	S	G	T	Gcc/Tcc	0.989865	0.0101351
A/Muscovy duck/Vietnam/HN3810/2017	H5N1	2.3.2.1c	1512	504	N	K	T	A	aaT/aaA	0.985666	0.0143339
A/Muscovy duck/Vietnam/HN3810/2017	H5N1	2.3.2.1c	1517	506	S	T	G	C	aGt/aCt	0.987531	0.0124688
A/duck/Vietnam/HN3680/2017	H5N6	2.3.4.4f	1772	591	V	D	T	A	gTt/gAt	0.958525	0.0414747
A/Muscovy duck/Vietnam/HN3801/2017	H5N1	2.3.2.1c	1955	652	A	V	C	T	gCc/gTc	0.976543	0.0234568
A/duck/Vietnam/HN4240/2017	H5N6	2.3.4.4g	1974	658	D	E	T	G	gaT/gaG	0.883871	0.116129
A/duck/Vietnam/HN4231/2017	H5N6	2.3.4.4g	1981	661	A	T	G	A	Gca/Aca	0.960688	0.039312
A/duck/Vietnam/HN4231/2017	H5N6	2.3.4.4g	2182	728	I	V	A	G	Att/Gtt	0.917933	0.0820669
*AA, amino acid; NT, nucleotide

## Sheet: A_PA
Virus	Subtype	H5_Subclade	cDNA_position	AA_position*	Consensus_AA*	Minority_AA*	Consensus_NT*	Minority_NT*	Codon	Consensus_Frequency	Minority_Frequency
A/duck/Vietnam/HN3668/2017	H5N6	2.3.4.4f	188	63	A	V	C	T	gCa/gTa	0.974	0.026
A/duck/Vietnam/HN3668/2017	H5N6	2.3.4.4f	298	100	V	I	G	A	Gtc/Atc	0.981	0.019
A/duck/Vietnam/HN3668/2017	H5N6	2.3.4.4f	406, 408	136	D	N	GaT	AaC	GaT/AaC	98.0%,98.0%	2.0%,2.0%
A/duck/Vietnam/HN3668/2017	H5N6	2.3.4.4f	748	250	T	S	A	T	Aca/Tca	0.985	0.015
A/duck/Vietnam/HN3668/2017	H5N6	2.3.4.4f	756	252	D	E	C	A	gaC/gaA	0.985	0.015
A/duck/Vietnam/HN3668/2017	H5N6	2.3.4.4f	781	261	M	L	A	C	Atg/Ctg	0.985119	0.0151057
A/duck/Vietnam/HN4231/2017	H5N6	2.3.4.4g	989	330	I	T	T	C	aTa/aCa	0.971	0.029
A/Muscovy duck/Vietnam/HN3810/2017	H5N1	2.3.2.1c	1006	336	L	M	C	A	Ctg/Atg	0.99	0.01
A/duck/Vietnam/HN3668/2017	H5N6	2.3.4.4f	1056	352	D	E	T	G	gaT/gaG	0.985316	0.0149031
A/duck/Vietnam/HN3668/2017	H5N6	2.3.4.4f	1171, 1172, 1173	391	K	R	AAG	CGA	AAG/CGA	98.0%,98.0%,98%	2.0%,2.0%,2.0%
A/duck/Vietnam/HN3668/2017	H5N6	2.3.4.4f	1180	394	N	D	A	G	Aac/Gac	0.978	0.022
A/duck/Vietnam/HN3668/2017	H5N6	2.3.4.4f	1198	400	P	S	C	T	Cct/Tct	0.983483	0.0167939
A/duck/Vietnam/HN3668/2017	H5N6	2.3.4.4f	1210	404	S	A	T	G	Tca/Gca	0.985251	0.0149701
A/duck/Vietnam/HN3668/2017	H5N6	2.3.4.4f	1613	538	V	E	T	A	gTa/gAa	0.97	0.0300842
A/duck/Vietnam/HN3668/2017	H5N6	2.3.4.4f	1841	614	T	N	C	A	aCc/aAc	0.976409	0.0241611
A/duck/Vietnam/HN3668/2017	H5N6	2.3.4.4f	1891	631	S	G	A	G	Agc/Ggc	0.982361	0.0179558
A/duck/Vietnam/HN3668/2017	H5N6	2.3.4.4f	2064	688	D	E	C	A	gaC/gaA	0.976	0.0239234
*AA, amino acid; NT, nucleotide

## Sheet: A_PA-X
Virus	Subtype	H5_Subclade	cDNA_position	AA_position*	Consensus_AA*	Minority_AA*	Consensus_NT*	Minority_NT*	Codon	Consensus_Frequency	Minority_Frequency
A/duck/Vietnam/HN3668/2017	H5N6	2.3.4.4f	188	63	A	V	C	T	gCa/gTa	0.974737	0.0252632
A/duck/Vietnam/HN3668/2017	H5N6	2.3.4.4f	298	100	V	I	G	A	Gtc/Atc	0.981651	0.0183486
A/duck/Vietnam/HN3668/2017	H5N6	2.3.4.4f	406, 408	136	D	N	GaT	AaC	GaT/AaC	98.0%,98.0%	2.0%,2.0%
A/duck/Vietnam/HN3668/2017	H5N6	2.3.4.4f	578	193	N	S	A	G	aAt/aGt	0.9712	0.0288
A/duck/Vietnam/HN3668/2017	H5N6	2.3.4.4f	611	204	G	D	G	A	gGt/gAt	0.973144	0.0268562
A/duck/Vietnam/QN4220/2017	H5N1	2.3.2.1c	620	207	S	L	C	T	tCa/tTa	0.988674	0.011326
A/duck/Vietnam/HN3668/2017	H5N6	2.3.4.4f	620	207	S	L	C	T	tCa/tTa	0.974398	0.0256024
A/duck/Vietnam/HN3668/2017	H5N6	2.3.4.4f	635	212	A	V	C	T	gCa/gTa	0.973254	0.0267459
A/duck/Vietnam/HN3668/2017	H5N6	2.3.4.4f	644	215	L	P	T	C	cTg/cCg	0.962462	0.0375375
A/Muscovy duck/Vietnam/HN3790/2017	H5N1	2.3.2.1c	647	216	T	I	C	T	aCc/aTc	0.98635	0.0136499
A/duck/Vietnam/HN3668/2017	H5N6	2.3.4.4f	683	228	I	T	T	C	aTt/aCt	0.96861	0.0313901
A/duck/Vietnam/HN3668/2017	H5N6	2.3.4.4f	747	249	*	C	A	T	tgA/tgT	0.984663	0.0153374
A/duck/Vietnam/HN3668/2017	H5N6	2.3.4.4f	752	251	R	K	G	A	aGg/aAg	0.981735	0.0182648
A/duck/Vietnam/HN3668/2017	H5N6	2.3.4.4f	755	252	T	K	C	A	aCg/aAg	0.984592	0.0154083
*AA, amino acid; NT, nucleotide

## Sheet: A_HA_H5
Virus	Subtype	H5_Subclade	cDNA_position	AA_position_full-length*	AA_position_mature*	Consensus_AA*	Minority_AA*	Consensus_NT*	Minority_NT*	Codon	Consensus_Frequency	Minority_Frequency
A/duck/Vietnam/HN3680/2017	H5N6	2.3.4.4f	97	33	17	D	Y	G	T	Gac/Tac	0.989513	0.0104869
A/duck/Vietnam/HN3680/2017	H5N6	2.3.4.4f	376	126	110	H	N	C	A	Cat/Aat	0.99	0.01
A/Muscovy duck/Vietnam/HN3801/2017	H5N1	2.3.2.1c	406	136	120	D	N	G	A	Gat/Aat	0.989432	0.010568
A/Muscovy duck/Vietnam/HN3810/2017	H5N1	2.3.2.1c	416	139	123	S	L	C	T	tCa/tTa	0.766304	0.233696
A/Muscovy duck/Vietnam/HN3790/2017	H5N1	2.3.2.1c	421	141	125	H	Y	C	T	Cat/Tat	0.985844	0.0141557
A/Muscovy duck/Vietnam/QN3253/2016	H5N6	2.3.4.4f	448	150	134	A	S	G	T	Gct/Tct	0.664286	0.335714
A/Muscovy duck/Vietnam/QN3262/2016	H5N6	2.3.4.4f	448	150	134	A	S	G	T	Gct/Tct	0.916067	0.0839329
A/Muscovy duck/Vietnam/HN3810/2017	H5N1	2.3.2.1c	575	192	176	W	L	G	T	tGg/tTg	0.983683	0.016317
A/duck/Vietnam/HN4043/2017	H5N6	2.3.4.4g	652	218	202	T	A	A	G	Aca/Gca	0.989914	0.0100859
A/duck/Vietnam/HN3668/2017	H5N6	2.3.4.4f	716	239	223	R	H	G	A	cGt/cAt	0.979853	0.0201469
A/duck/Vietnam/HN3680/2017	H5N6	2.3.4.4f	732	244	228	F	L	C	A	ttC/ttA	0.99	0.01
A/duck/Vietnam/HN4231/2017	H5N6	2.3.4.4g	845	282	266	R	K	G	A	aGa/aAa	0.853452	0.146548
A/duck/Vietnam/HN4240/2017	H5N6	2.3.4.4g	845	282	266	R	K	G	A	aGa/aAa	0.941298	0.0587019
A/Muscovy duck/Vietnam/HN3801/2017	H5N1	2.3.2.1c	862	288	272	G	S	G	A	Ggt/Agt	0.988651	0.0113493
A/duck/Vietnam/HN3680/2017	H5N6	2.3.4.4f	883	295	279	Q	K	C	A	Caa/Aaa	0.989668	0.0103317
A/duck/Vietnam/HN3680/2017	H5N6	2.3.4.4f	971	324	308	S	*	C	A	tCa/tAa	0.988518	0.0114817
A/duck/Vietnam/HN4231/2017	H5N6	2.3.4.4g	1028	343	327	R	K	G	A	aGa/aAa	0.985693	0.014307
A/duck/Vietnam/HN3668/2017	H5N6	2.3.4.4f	1285	429	413	M	L	A	C	Atg/Ctg	0.955752	0.0442478
A/duck/Vietnam/HN4043/2017	H5N6	2.3.4.4g	1526	509	493	E	V	A	T	gAa/gTa	0.989696	0.010304
A/duck/Vietnam/HN4240/2017	H5N6	2.3.4.4g	1526	509	493	E	V	A	T	gAa/gTa	0.988642	0.0113578
A/duck/Vietnam/HN4042/2017	H5N6	2.3.4.4g	1531	511	495	A	T	G	A	Gca/Aca	0.989256	0.0107441
A/duck/Vietnam/HN4043/2017	H5N6	2.3.4.4g	1531	511	495	A	T	G	A	Gca/Aca	0.981253	0.0187467
A/duck/Vietnam/HN4240/2017	H5N6	2.3.4.4g	1531	511	495	A	T	G	A	Gca/Aca	0.985334	0.0146659
A/duck/Vietnam/HN3680/2017	H5N6	2.3.4.4f	1607	536	520	S	*	C	A	tCa/tAa	0.990156	0.00984413
A/duck/Vietnam/HN4231/2017	H5N6	2.3.4.4g	1615	539	523	A	T	G	A	Gcg/Acg	0.719151	0.280849
A/duck/Vietnam/HN4240/2017	H5N6	2.3.4.4g	1615	539	523	A	T	G	A	Gcg/Acg	0.939477	0.0605227
*AA, amino acid; NT, nucleotide

## Sheet: A_NP
Virus	Subtype	H5_Subclade	cDNA_position	AA_position*	Consensus_AA*	Minority_AA*	Consensus_NT*	Minority_NT*	Codon	Consensus_Frequency	Minority_Frequency
A/duck/Vietnam/HN3668/2017	H5N6	2.3.4.4f	641	214	R	K	G	A	aGa/aAa	0.985689	0.014311
A/duck/Vietnam/HN3668/2017	H5N6	2.3.4.4f	757	253	V	I	G	A	Gtt/Att	0.981776	0.0182239
A/duck/Vietnam/HN3668/2017	H5N6	2.3.4.4f	1003	335	S	A	T	G	Tct/Gct	0.990101	0.0098993
A/duck/Vietnam/HN4042/2017	H5N6	2.3.4.4g	1093	365	I	V	A	G	Att/Gtt	0.98355	0.0164502
A/duck/Vietnam/HN3668/2017	H5N6	2.3.4.4f	1117	373	T	A	A	G	Aca/Gca	0.98943	0.0105704
A/duck/Vietnam/HN3668/2017	H5N6	2.3.4.4f	1172	391	R	K	G	A	aGg/aAg	0.990288	0.00971236
A/duck/Vietnam/HN3668/2017	H5N6	2.3.4.4f	1288	430	A	T	G	A	Gca/Aca	0.989404	0.0105958
A/duck/Vietnam/HN3668/2017	H5N6	2.3.4.4f	1355	452	K	R	A	G	aAa/aGa	0.987719	0.0122807
A/duck/Vietnam/HN4240/2017	H5N6	2.3.4.4g	1361	454	E	V	A	T	gAa/gTa	0.981504	0.0184957
A/duck/Vietnam/HN3668/2017	H5N6	2.3.4.4f	1445	482	N	S	A	G	aAt/aGt	0.985971	0.0140294
A/duck/Vietnam/HN3668/2017	H5N6	2.3.4.4f	1449	483	N	K	T	A	aaT/aaA	0.988981	0.0110193
*AA, amino acid; NT, nucleotide

## Sheet: A_NA_N1
Virus	Subtype	H5_Subclade	cDNA_position	AA_position*	Consensus_AA*	Minority_AA*	Consensus_NT*	Minority_NT*	Codon	Consensus_Frequency	Minority_Frequency
A/duck/Vietnam/QN4220/2017	H5N1	2.3.2.1c	146	49	T	I	C	T	aCc/aTc	0.910906	0.0890944
A/Muscovy duck/Vietnam/HN3801/2017	H5N1	2.3.2.1c	160	54	F	L	T	C	Ttt/Ctt	0.981696	0.0183044
*AA, amino acid; NT, nucleotide

## Sheet: A_NA_N6
Virus	Subtype	H5_Subclade	cDNA_position	AA_position_full-length*	AA_position_11AA-deletion*	Consensus_AA*	Minority_AA*	Consensus_NT*	Minority_NT*	Codon	Consensus_Frequency	Minority_Frequency
A/Muscovy duck/Vietnam/QN3262/2016	H5N6	2.3.4.4f	72	24	24	I	M	A	G	atA/atG	0.971947	0.0280528
A/duck/Vietnam/HN3668/2017	H5N6	2.3.4.4f	395	143	132	R	Q	G	A	cGa/cAa	0.989686	0.0103142
A/Muscovy duck/Vietnam/QN3262/2016	H5N6	2.3.4.4f	409	148	137	T	A	A	G	Acc/Gcc	0.973252	0.0267484
A/duck/Vietnam/HN3668/2017	H5N6	2.3.4.4f	463, 465	166	155	A	P	GcA	CcG	GcA/CcG	99.1%,98.9%	0.9%, 1.1%
A/duck/Vietnam/HN4240/2017	H5N6	2.3.4.4g	826	287	276	M	V	A	G	Atg/Gtg	0.984382	0.0156182
A/duck/Vietnam/HN3972/2017	H5N6	2.3.4.4g	892	309	298	E	K	G	A	Gaa/Aaa	0.983797	0.0162025
A/duck/Vietnam/HN4042/2017	H5N6	2.3.4.4g	1221	418	407	E	D	G	T	gaG/gaT	0.984537	0.0154625
A/duck/Vietnam/HN4043/2017	H5N6	2.3.4.4g	1221	418	407	E	D	G	T	gaG/gaT	0.982067	0.0179334
A/duck/Vietnam/HN4042/2017	H5N6	2.3.4.4g	1224	419	408	C	*	C	A	tgC/tgA	0.983342	0.0166576
A/duck/Vietnam/HN4043/2017	H5N6	2.3.4.4g	1224	419	408	C	*	C	A	tgC/tgA	0.981587	0.018413
A/duck/Vietnam/HN4042/2017	H5N6	2.3.4.4g	1225, 1226	420	409	F	S	TTc	AGc	TTc/AGc	98.4%,98.3%	1.6%,1.7%
A/duck/Vietnam/HN4043/2017	H5N6	2.3.4.4g	1225, 1226	420	409	F	S	TTc	AGc	TTc/AGc	98.2%,98.1%	1.8%,1.9%
A/duck/Vietnam/HN4042/2017	H5N6	2.3.4.4g	1229	421	410	N	T	A	C	aAt/aCt	0.983809	0.016191
A/duck/Vietnam/HN4043/2017	H5N6	2.3.4.4g	1229	421	410	N	T	A	C	aAt/aCt	0.981399	0.0186005
*AA, amino acid; NT, nucleotide

## Sheet: A_M1
Virus	Subtype	H5_Subclade	cDNA_position	AA_position*	Consensus_AA*	Minority_AA*	Consensus_NT*	Minority_NT*	Codon	Consensus_Frequency	Minority_Frequency
A/duck/Vietnam/HN3668/2017	H5N6	2.3.4.4f	80	27	K	R	A	G	aAa/aGa	0.985009	0.0149911
A/Muscovy duck/Vietnam/HN3656/2017	H5N1	2.3.2.1c	98	33	A	E	C	A	gCa/gAa	0.98599	0.01401
A/Muscovy duck/Vietnam/HN3810/2017	H5N1	2.3.2.1c	98	33	A	E	C	A	gCa/gAa	0.983673	0.0163265
A/Muscovy duck/Vietnam/HN3656/2017	H5N1	2.3.2.1c	101	34	G	E	G	A	gGa/gAa	0.986171	0.0138291
A/Muscovy duck/Vietnam/HN3810/2017	H5N1	2.3.2.1c	101	34	G	E	G	A	gGa/gAa	0.983574	0.0164264
A/duck/Vietnam/HN3668/2017	H5N6	2.3.4.4f	109, 111	37	A	T	GcT	AcA	GcT/AcA	98.4%,98.4%	1.6%,1.6%
A/duck/Vietnam/HN3668/2017	H5N6	2.3.4.4f	177	59	I	M	T	G	atT/atG	0.986781	0.0132192
A/duck/Vietnam/HN3668/2017	H5N6	2.3.4.4f	206	69	P	L	C	T	cCc/cTc	0.969707	0.0302926
A/Muscovy duck/Vietnam/QN3262/2016	H5N6	2.3.4.4f	409	137	T	A	A	G	Acg/Gcg	0.989739	0.0102607
A/duck/Vietnam/HN3668/2017	H5N6	2.3.4.4f	493	165	M	V	A	G	Atg/Gtg	0.988719	0.0112805
A/duck/Vietnam/HN3668/2017	H5N6	2.3.4.4f	620	207	N	S	A	G	aAt/aGt	0.988244	0.0117564
A/Muscovy duck/Vietnam/QN3253/2016	H5N6	2.3.4.4f	629	210	R	K	G	A	aGa/aAa	0.990245	0.00975474
A/duck/Vietnam/HN3668/2017	H5N6	2.3.4.4f	652	218	T	A	A	G	Aca/Gca	0.986899	0.0131009
A/duck/Vietnam/HN3668/2017	H5N6	2.3.4.4f	694	232	N	D	A	G	Aat/Gat	0.989966	0.0100336
*AA, amino acid; NT, nucleotide

## Sheet: A_M2
Virus	Subtype	H5_Subclade	cDNA_position	AA_position*	Consensus_AA*	Minority_AA*	Consensus_NT*	Minority_NT*	Codon	Consensus_Frequency	Minority_Frequency
A/duck/Vietnam/HN3668/2017	H5N6	2.3.4.4f	41	14	E	G	A	G	gAa/gGa	0.98799	0.0120104
A/duck/Vietnam/HN3668/2017	H5N6	2.3.4.4f	53	18	R	K	G	A	aGa/aAa	0.986027	0.0139726
A/duck/Vietnam/HN3668/2017	H5N6	2.3.4.4f	79	27	V	I	G	A	Gtt/Att	0.989325	0.010675
A/duck/Vietnam/HN3668/2017	H5N6	2.3.4.4f	82	28	V	I	G	A	Gtt/Att	0.988938	0.0110623
A/Muscovy duck/Vietnam/QN3262/2016	H5N6	2.3.4.4f	82	28	V	I	G	A	Gtt/Att	0.989746	0.0102536
A/Muscovy duck/Vietnam/QN3253/2016	H5N6	2.3.4.4f	117	39	I	M	A	G	atA/atG	0.988392	0.0116075
A/duck/Vietnam/HN3668/2017	H5N6	2.3.4.4f	149	50	Y	C	A	G	tAc/tGc	0.981021	0.0189785
A/duck/Vietnam/HN3668/2017	H5N6	2.3.4.4f	163	55	L	F	C	T	Ctt/Ttt	0.986445	0.0135546
A/duck/Vietnam/HN3668/2017	H5N6	2.3.4.4f	194	65	T	M	C	T	aCg/aTg	0.988089	0.0119111
*AA, amino acid; NT, nucleotide

[truncated: 1 more sheets: A_NS1]
